# Supplementary material for: Electrically controlled superconductor-to-failed insulator transition and giant anomalous Hall effect in kagome metal CsV3Sb5 nanoflakes
Source: Nat Commun. 2023 Feb 8;14:678. doi: 10.1038/s41467-023-36208-6 (PMC9908868; doi:10.1038/s41467-023-36208-6)
Supplement: Supplementary file 3 — Source Data [file 41467_2023_36208_MOESM3_ESM.xlsx]

## Sheet: Fig.1b 
Temperature(K)	Rxx for Gate No. 0(GO,W)	Temperature	Rxx-G4	Temperature	Rxx-G5	Temperature	Rxx-G6	Temperature	Rxx-G7	Temperature	Rxx-G8	Temperature	Rxx-G10	Temperature	Rxx-G13	Temperature	Rxx-G17	Temperature	Rxx-G26	Temperature	Rxx-G30	Temperature	Rxx-G32	Temperature	Rxx-G35	Temperature	Rxx-G38	Temperature	Rxx-G39	Temperature	Rxx-G41
RTup		RTup		RTup		RTup		RTup		RTup		RTup		RTup		RTup		RTup		RTup		RTup		RTdown		RTup		RTup
265.018	37.6268	271.063	54.772	280.054	81.4018	278.735	87.1992	280.226	104.215	280.219	133.104	280.261	180.196	280.161	237.833	280.251	334.71	279.999	572.181	280.015	1002.72	280.054	2587.28	2.00185	21739.1	1.99987	69840.5	280.261	57981.9	280.087	224558
265.013	37.6409	270.571	54.5868	279.713	81.1745	278.241	87.0588	280.008	103.87	279.993	132.854	280.115	179.848	279.899	237.65	280.107	334.46	280.08	572.108	280.121	1002	280.021	2582.16	2.00329	21740.1	2.00013	69828.2	280.241	57981.9	280.026	224883
265.014	37.6044	270.07	54.4128	279.238	80.9163	277.721	86.9578	279.634	103.598	279.62	132.661	279.804	179.533	279.485	237.504	279.804	334.205	280.201	572.021	280.24	1001.3	279.988	2575.67	2.00549	21737.8	2.00009	69808.7	280.217	57981.9	279.948	224883
265.027	37.6268	269.576	54.2136	278.737	80.6273	277.229	86.8175	279.167	103.286	279.156	132.377	279.355	179.188	278.99	237.375	279.364	333.961	280.273	571.951	280.273	1000.57	279.999	2569.63	2.00324	21740.9	2.00026	69805.9	280.181	57981.9	279.872	224883
265.047	37.624	269.063	54.0256	278.246	80.4196	276.734	86.7025	278.664	102.978	278.662	132.147	278.848	178.896	278.495	237.246	278.871	333.806	280.211	571.841	280.147	999.98	280.079	2564.28	2.02402	21738.7	2.00045	69816.7	280.142	57981.9	279.785	225046
265.06	37.61	268.553	53.8797	277.742	80.1054	276.217	86.5734	278.161	102.722	278.164	131.939	278.356	178.565	277.995	237.03	278.363	333.562	279.976	571.794	279.848	999.472	280.198	2558.25	2.09731	21739.6	2.00069	69828.9	280.084	58036.1	279.685	225425
265.051	37.6016	268.052	53.6692	277.235	79.8304	275.733	86.4219	277.666	102.431	277.654	131.673	277.865	178.265	277.489	236.851	277.862	333.327	279.597	571.735	279.412	999.082	280.27	2552.73	2.20839	21738.7	2.00097	69801.6	280.027	58523.8	279.594	225425
265.019	37.5735	267.57	53.5065	276.735	79.5694	275.243	86.2619	277.172	102.136	277.145	131.37	277.37	177.959	276.991	236.71	277.364	333.15	279.129	571.653	278.911	998.563	280.212	2547.63	2.3492	21737.7	2.00181	69800.9	279.966	58523.8	279.487	224991
264.989	37.5931	267.078	53.3185	276.249	79.2832	274.737	86.1637	276.671	101.85	276.641	131.159	276.858	177.637	276.501	236.609	276.87	332.945	278.623	571.617	278.434	998.187	279.99	2543.33	2.47015	21726.8	2.00275	69808	279.89	58523.8	279.39	225154
264.999	37.5567	266.576	53.1557	275.743	78.9885	274.232	86.0318	276.182	101.589	276.137	130.952	276.354	177.359	276.005	236.441	276.368	332.788	278.114	571.563	277.94	997.76	279.61	2538.86	2.59614	21724.3	2.00413	69808.7	279.818	58523.8	279.283	225425
265.076	37.5539	266.062	53.0322	275.241	78.6967	273.729	85.8943	275.674	101.297	275.637	130.629	275.863	177.084	275.469	236.309	275.868	332.628	277.625	571.479	277.434	997.387	279.134	2535.64	2.72389	21724.7	2.00692	69855.8	279.726	58523.8	279.166	225859
265.19	37.5426	265.565	52.8863	274.746	78.4133	273.236	85.74	275.162	101.014	275.13	130.362	275.37	176.755	274.961	236.16	275.372	332.451	277.121	571.42	276.925	997.095	278.633	2532.91	2.84583	21724.2	2.00755	69851.3	279.642	58523.8	279.052	225967
265.252	37.5286	265.064	52.7404	274.252	78.0822	272.739	85.6221	274.655	100.741	274.622	130.144	274.855	176.494	274.459	235.983	274.873	332.249	276.621	571.389	276.417	996.736	278.133	2529.48	2.97443	21717.8	2.07762	69852.9	279.543	58523.8	278.933	226238
265.18	37.4697	264.561	52.5889	273.747	77.737	272.229	85.5155	274.173	100.508	274.115	129.866	274.354	176.242	273.962	235.821	274.366	332.106	276.127	571.353	275.918	996.425	277.626	2526.5	3.09941	21710.3	2.18443	69870.3	279.437	58523.8	278.837	226075
264.946	37.45	264.064	52.4177	273.239	77.4452	271.736	85.3892	273.676	100.217	273.621	129.596	273.864	176.02	273.465	235.717	273.859	331.924	275.623	571.3	275.43	996.164	277.135	2523.51	3.22214	21705.5	2.30171	69869.6	279.347	58523.8	278.68	226509
264.568	37.3687	263.575	52.2886	272.739	77.0972	271.238	85.2433	273.173	99.9753	273.12	129.321	273.376	175.655	272.956	235.599	273.362	331.766	275.126	571.266	274.946	995.875	276.641	2521.76	3.35111	21698.1	2.43998	69867.5	279.231	58523.8	278.574	226509
264.09	37.3069	263.081	52.1736	272.241	76.7802	270.721	85.1086	272.664	99.748	272.615	129.077	272.872	175.428	272.458	235.436	272.865	331.646	274.622	571.235	274.435	995.622	276.146	2519.15	3.47463	21693.1	2.56175	69863	279.122	58523.8	278.459	226563
263.585	37.2761	262.565	52.0164	271.744	76.4013	270.225	84.9543	272.169	99.5066	272.117	128.827	272.358	175.209	271.966	235.313	272.369	331.528	274.114	571.215	273.92	995.42	275.639	2516.91	3.60011	21682.3	2.69451	69828.9	279.014	58523.8	278.343	227050
263.086	37.2564	262.056	51.8817	271.242	76.0842	269.734	84.8336	271.682	99.2373	271.627	128.494	271.847	174.974	271.461	235.153	271.873	331.34	273.632	571.221	273.417	995.204	275.131	2513.54	3.72571	21673.7	2.82082	69826.1	278.908	58523.8	278.218	227050
262.576	37.2227	261.558	51.7639	270.741	75.7251	269.242	84.7158	271.173	99.01	271.131	128.199	271.317	174.648	270.97	235.013	271.375	331.2	273.129	571.151	272.934	995.047	274.63	2512.31	3.84947	21665	2.94501	69837.6	278.792	58523.8	278.111	226780
262.079	37.1778	261.064	51.6404	270.253	75.3855	268.744	84.64	270.653	98.7967	270.629	127.977	270.836	174.446	270.466	234.898	270.864	331.062	272.621	571.165	272.428	994.873	274.134	2510.8	3.9755	21659	3.06879	69846.3	278.676	58523.8	277.991	227050
261.584	37.1414	260.576	51.4973	269.755	75.06	268.223	84.5165	270.169	98.6087	270.122	127.655	270.34	174.213	269.957	234.766	270.366	330.902	272.127	571.12	271.928	994.724	273.636	2509.1	4.10067	21641.6	3.19625	69816.7	278.595	58523.8	277.891	227050
261.081	37.0656	260.06	51.3823	269.245	74.6587	267.73	84.4155	269.669	98.3674	269.621	127.357	269.825	173.997	269.468	234.651	269.862	330.81	271.584	571.114	271.434	994.702	273.133	2508.03	4.22741	21634.3	3.32165	69825.4	278.478	58523.8	277.77	227050
260.574	37.0347	259.576	51.2672	268.74	74.3304	267.237	84.25	269.174	98.1653	269.119	127.13	269.316	173.803	268.956	234.53	269.331	330.709	271.084	571.1	270.922	994.601	272.631	2507.07	4.35968	21618.2	3.44638	69813.9	278.369	58523.8	277.665	227050
260.085	37.0011	259.065	51.1606	268.243	73.9544	266.742	84.0928	268.676	97.9942	268.618	126.801	268.838	173.528	268.456	234.406	268.832	330.563	270.592	571.075	270.423	994.511	272.149	2506.52	4.47943	21612.3	3.5729	69814.6	278.258	58523.8	277.553	227050
259.586	36.9309	258.559	51.0203	267.744	73.6037	266.238	84.0002	268.174	97.823	268.125	126.476	268.333	173.343	267.965	234.258	268.329	330.484	270.092	571.067	269.906	994.41	271.645	2505.21	4.60544	21595.6	3.69611	69811.7	278.146	58523.8	277.437	227376
259.092	36.8692	258.066	50.9333	267.239	73.2529	265.724	83.8992	267.661	97.6294	267.629	126.237	267.827	173.144	267.467	234.103	267.837	330.377	269.594	571.089	269.402	994.303	271.122	2503.45	4.73085	21590.1	3.82053	69784.9	278.046	58523.8	277.319	227593
258.587	36.785	257.566	50.8295	266.731	72.9162	265.226	83.8206	267.165	97.4807	267.127	125.932	267.326	172.959	266.973	233.994	267.341	330.274	269.085	571.022	268.899	994.27	270.591	2501.66	4.85835	21582.3	3.94655	69778.3	277.95	58523.8	277.218	227376
258.066	36.7597	257.067	50.7593	266.263	72.5458	264.732	83.6803	266.673	97.3207	266.619	125.595	266.834	172.774	266.463	233.856	266.827	330.209	268.581	571.025	268.4	994.149	270.08	2501.41	4.981	21569.9	4.07038	69771.2	277.848	58523.8	277.087	227050
257.549	36.7064	256.579	50.633	265.743	72.2287	264.242	83.6382	266.177	97.1467	266.114	125.295	266.328	172.6	265.953	233.727	266.339	330.055	268.085	571.025	267.892	994.194	269.608	2500.73	5.10839	21556.2	4.19511	69748.2	277.745	58523.8	276.962	227267
257.078	36.6531	256.072	50.5264	265.237	71.8667	263.744	83.5232	265.67	96.9924	265.626	124.986	265.828	172.4	265.457	233.621	265.835	329.968	267.599	571.03	267.388	994.171	269.108	2499.72	5.23474	21539.1	4.31909	69724.2	277.637	58523.8	276.854	227321
256.589	36.625	255.564	50.4198	264.745	71.5777	263.23	83.3745	265.168	96.8156	265.121	124.703	265.328	172.224	264.963	233.523	265.333	329.895	267.09	571.019	266.901	994.132	268.609	2499.01	5.35579	21524.2	4.44553	69711.9	277.528	58523.8	276.742	227809
256.072	36.5493	255.055	50.3412	264.254	71.2494	262.724	83.2173	264.669	96.6978	264.627	124.391	264.836	172.038	264.463	233.396	264.837	329.827	266.596	570.985	266.392	994.143	268.104	2498.49	5.48635	21512	4.57127	69697.5	277.432	58523.8	276.624	228134
255.558	36.5016	254.561	50.243	263.743	70.98	262.224	83.1163	264.173	96.5827	264.136	124.091	264.323	171.895	263.967	233.256	264.335	329.676	266.104	570.966	265.891	994.177	267.6	2498.58	5.60743	21494.9	4.68793	69685.3	277.305	58740.6	276.517	228134
255.027	36.4623	254.073	50.17	263.239	70.6545	261.735	83.0433	263.683	96.448	263.628	123.81	263.821	171.777	263.444	233.11	263.826	329.609	265.583	570.963	265.396	994.242	267.103	2498.58	5.72851	21482.3	4.82544	69688.1	277.213	59065.7	276.4	228134
254.491	36.4202	253.572	50.0858	262.741	70.4075	261.253	82.9423	263.163	96.3105	263.115	123.482	263.331	171.578	262.927	233.003	263.337	329.499	265.087	570.938	264.903	994.278	266.606	2498.69	5.85878	21461.7	4.94587	69691.7	277.103	59065.7	276.294	228460
253.985	36.4034	253.07	49.9792	262.25	70.1213	260.74	82.8581	262.669	96.187	262.617	123.207	262.834	171.449	262.431	232.891	262.84	329.446	264.588	570.955	264.406	994.312	266.1	2497.93	5.99815	21446.5	5.06514	69679.4	277.012	59065.7	276.17	228677
253.529	36.3557	252.57	49.8557	261.749	69.8547	260.238	82.7796	262.168	96.0439	262.118	122.935	262.33	171.272	261.927	232.762	262.335	329.334	264.086	570.949	263.892	994.354	265.611	2497.86	6.12096	21435.4	5.19961	69662.2	276.894	59065.7	276.058	228677
253.091	36.2967	252.073	49.7996	261.243	69.6218	259.731	82.6645	261.667	95.9289	261.627	122.612	261.828	171.118	261.43	232.644	261.833	329.266	263.593	570.96	263.384	994.415	265.102	2498.05	6.15296	21434	5.3203	69655.6	276.8	59065.7	275.94	228677
252.628	36.2687	251.569	49.7098	260.749	69.3805	259.226	82.5803	261.185	95.8335	261.139	122.376	261.318	170.941	260.932	232.521	261.333	329.196	263.096	570.952	262.886	994.533	264.6	2498.73	6.25969	21407.6	5.44754	69636.1	276.692	59065.7	275.826	228677
252.066	36.2238	251.064	49.6341	260.245	69.17	258.726	82.4513	260.673	95.6988	260.625	122.073	260.832	170.846	260.434	232.428	260.831	329.129	262.599	570.971	262.407	994.528	264.099	2498.94	6.6744	21350	5.57301	69605.9	276.581	59065.7	275.696	229218
251.394	36.1705	250.567	49.5443	259.738	68.9764	258.238	82.3306	260.167	95.623	260.116	121.823	260.341	170.736	259.929	232.302	260.33	329.047	262.096	570.932	261.904	994.618	263.603	2498.53	6.94151	21320.6	5.70449	69571.8	276.486	59065.7	275.587	229543
250.729	36.1929	250.071	49.4489	259.239	68.7519	257.734	82.2324	259.669	95.4968	259.612	121.582	259.837	170.59	259.434	232.184	259.837	328.977	261.584	570.988	261.399	994.69	263.116	2498.55	7.00049	21317.2	5.82165	69579.1	276.381	59065.7	275.47	229760
250.266	36.1648	249.568	49.3731	258.754	68.5976	257.237	82.1482	259.167	95.3705	259.122	121.313	259.281	170.416	258.921	232.063	259.34	328.882	261.078	570.938	260.894	994.73	262.596	2498.76	7.01324	21315.1	5.96415	69539.3	276.287	59065.7	275.359	229760
250.063	36.1705	249.068	49.3029	258.251	68.4292	256.736	82.05	258.667	95.2667	258.63	121.057	258.795	170.307	258.43	231.929	258.833	328.789	260.601	570.971	260.395	994.82	262.099	2499.29	7.03272	21315.4	6.09806	69517.5	276.175	59065.7	275.226	229760
250.03	36.162	248.569	49.2356	257.749	68.2356	256.236	81.9405	258.183	95.1516	258.136	120.853	258.294	170.17	257.931	231.814	258.341	328.736	260.08	570.943	259.897	994.96	261.609	2499.97	7.04715	21311	6.15419	69526.9	276.07	59065.7	275.123	229760
250.046	36.1424	248.067	49.1654	257.254	68.0785	255.734	81.8704	257.668	95.0534	257.624	120.656	257.799	170.021	257.436	231.696	257.829	328.683	259.55	570.974	259.396	995.114	261.107	2500.52	7.02784	21314.5	6.20015	69488	275.962	59065.7	275.012	229760
250.056	36.1564	247.569	49.0757	256.749	67.9466	255.241	81.7694	257.166	94.958	257.111	120.448	257.301	169.881	256.933	231.578	257.299	328.57	259.057	570.98	258.902	995.17	260.594	2501.25	7.02351	21319.3	6.57719	69420	275.842	59065.7	274.891	230031
250.045	36.1564	247.073	48.9746	256.245	67.8091	254.732	81.6992	256.664	94.8682	256.628	120.218	256.802	169.768	256.432	231.438	256.805	328.472	258.565	570.969	258.395	995.291	260.101	2501.48	7.03586	21315.8	6.89883	69362.3	275.739	59065.7	274.777	230302
250.015	36.1536	246.569	48.9017	255.743	67.6435	254.239	81.587	256.172	94.798	256.125	120.002	256.29	169.628	255.923	231.339	256.301	328.41	258.059	570.974	257.866	995.431	259.599	2501.87	7.0314	21319.7	6.99543	69349.3	275.625	59065.7	274.67	230302
249.993	36.134	246.069	48.8119	255.234	67.4892	253.735	81.4916	255.677	94.6521	255.62	119.876	255.8	169.507	255.42	231.23	255.803	328.326	257.564	570.957	257.36	995.544	259.087	2502.58	7.03098	21324.1	7.00536	69337.8	275.523	59065.7	274.543	230302
250.017	36.1059	245.569	48.7558	254.751	67.3966	253.232	81.4046	255.175	94.5427	255.13	119.671	255.299	169.426	254.932	231.121	255.303	328.276	257.054	570.966	256.865	995.689	258.572	2503.52	7.02545	21327.7	7.02123	69327	275.405	59065.7	274.44	230357
250.106	36.1171	245.071	48.6716	254.254	67.29	252.736	81.2923	254.691	94.4164	254.629	119.472	254.788	169.294	254.436	231.02	254.801	328.217	256.553	570.994	256.364	995.746	258.075	2503.93	7.03051	21317.5	7.04193	69355	275.304	59065.7	274.321	231061
250.21	36.0638	244.571	48.6014	253.744	67.1384	252.234	81.1745	254.166	94.3294	254.126	119.281	254.292	169.123	253.927	230.829	254.3	328.183	256.056	570.971	255.861	995.9	257.573	2504.92	7.03057	21314.9	7.03559	69365.1	275.185	59065.7	274.209	231548
250.229	36.0358	244.069	48.5229	253.243	67.0683	251.732	81.0426	253.66	94.234	253.622	119.152	253.806	168.988	253.428	230.711	253.803	328.107	255.558	570.966	255.366	996.051	257.065	2505.71	7.02144	21318.6	7.03236	69331.9	275.091	59065.7	274.092	231928
250.103	35.9909	243.57	48.4443	252.747	66.9224	251.236	80.9612	253.17	94.1218	253.121	118.992	253.307	168.884	242.367	228.056	253.305	328.037	255.059	570.98	254.867	996.164	256.571	2506.75	7.02407	21318.1	7.03015	69319.7	274.98	59065.7	273.976	231657
249.812	35.9516	243.071	48.391	252.246	66.8045	250.74	80.8855	252.678	94.0348	252.623	118.846	252.785	168.761	239.197	227.265	252.803	327.978	254.558	570.985	254.365	996.335	256.071	2507.87	7.0317	21313.5	7.03163	69316.1	274.874	59065.7	273.841	231928
249.381	35.9263	242.571	48.2815	251.745	66.7231	250.235	80.8181	252.179	93.9506	252.133	118.681	252.299	168.612	238.699	227.167	252.306	327.936	254.07	571.008	253.863	996.475	255.571	2508.49	7.03765	21313.5	7.03167	69339.2	274.771	59065.7	273.751	231928
248.888	35.8955	242.069	48.2086	251.244	66.639	249.734	80.7255	251.675	93.8075	251.628	118.512	251.798	168.508	238.2	227.038	251.805	327.844	253.562	570.988	253.359	996.599	255.074	2509.27	7.04751	21314.7	7.02957	69321.1	274.652	59065.7	273.64	231928
248.389	35.8393	241.57	48.1496	250.745	66.5379	249.235	80.6385	251.174	93.6896	251.125	118.406	251.299	168.424	237.7	226.892	251.302	327.731	253.053	571.011	252.863	996.764	254.574	2510.48	7.0528	21316.1	7.03401	69308.9	274.547	59065.7	273.517	232145
247.891	35.7944	241.071	48.0458	250.249	66.4341	248.737	80.5571	250.674	93.569	250.62	118.249	250.797	168.323	237.198	226.765	250.803	327.65	252.558	571.013	252.365	996.893	254.065	2510.94	7.07771	21306.5	7.03136	69293.8	274.454	59065.7	273.409	232470
247.39	36.3949	240.57	48.0093	249.746	66.3359	248.239	80.4084	250.173	93.4764	250.119	118.097	250.294	168.158	236.698	226.631	250.302	327.599	252.062	571.027	251.864	997.084	253.564	2511.87	7.06693	21325	7.02755	69328.4	274.346	59065.7	273.289	232470
246.892	36.8159	240.071	47.928	249.247	66.2377	247.737	80.3242	249.672	93.4118	249.626	117.979	249.795	168.012	236.198	226.513	249.805	327.526	251.561	571.027	251.366	997.23	253.076	2513.15	7.08069	21313.8	7.02546	69329.1	274.247	59065.7	273.156	232470
246.386	35.6149	239.567	47.8662	248.746	66.1311	247.236	80.198	249.175	93.3108	249.131	117.816	249.297	167.796	235.699	226.412	249.304	327.454	251.059	571.033	250.865	997.412	252.574	2510.59	7.14497	21305.5	7.0292	69340.6	274.137	59228.2	273.057	232470
245.888	35.5391	239.066	47.8298	248.247	66.0497	246.733	80.0885	248.672	93.207	248.628	117.69	248.804	167.737	235.198	226.28	248.805	327.395	250.558	570.999	250.365	997.53	252.073	2513.02	7.21417	21291.6	7.04166	69323.2	274.03	59607.6	272.938	232470
245.388	35.4914	238.57	47.7372	247.746	65.9739	246.236	80.0268	248.174	93.0975	248.127	117.564	248.298	167.602	234.698	226.145	248.303	327.322	250.056	571.019	249.863	997.732	251.572	2513.79	7.29947	21281.7	7.04446	69331.9	273.921	59607.6	272.816	232470
244.896	35.4605	238.073	47.6586	247.244	65.901	245.737	79.9314	247.676	92.9853	247.626	117.412	247.796	167.467	234.197	226.047	247.803	327.254	249.559	571.058	249.365	997.875	251.072	2514.55	7.37457	21273.1	7.05084	69332.7	273.818	59607.6	272.711	232470
244.389	35.4268	237.572	47.5968	246.753	65.8168	245.237	79.8444	247.175	92.845	247.128	117.266	247.266	167.386	233.696	225.924	247.303	327.17	249.065	571.061	248.866	998.016	250.57	2523.89	7.44727	21258.4	7.07337	69327.7	273.717	59607.6	272.587	232470
243.889	35.3511	237.07	47.4846	246.251	65.7101	244.738	79.7911	246.671	92.744	246.625	117.149	246.767	167.237	233.199	225.733	246.801	327.148	248.564	571.042	248.366	998.212	250.072	2545.71	7.51641	21242.1	7.08842	69335	273.615	59607.6	272.47	232470
243.389	35.2978	236.569	47.4425	245.748	65.6624	244.234	79.6816	246.17	92.6682	246.123	117.047	246.266	167.125	232.701	225.615	246.304	327.08	248.043	571.044	247.867	998.361	249.571	2546.95	7.59207	21234.4	7.05935	69321.1	273.507	59607.6	272.365	232470
242.892	35.2501	236.067	47.3752	245.247	65.5642	243.733	79.6115	245.67	92.5728	245.627	116.882	245.764	166.99	232.203	225.514	245.798	327.061	247.526	571.072	247.367	998.484	249.071	2546.86	7.67645	21228.6	7.11197	69321.8	273.403	59607.6	272.256	233011
242.391	35.222	235.569	47.3022	244.747	65.4604	243.242	79.4347	245.176	92.4999	245.131	116.778	245.266	166.864	231.699	225.413	245.277	326.937	247.027	571.067	246.865	998.748	248.572	2546.03	7.74113	21217	7.19259	69283.6	273.291	59607.6	272.144	233391
241.892	35.1575	235.074	47.2433	244.249	65.3622	242.743	79.3533	244.681	92.4101	244.628	116.671	244.764	166.726	231.19	225.295	244.772	326.859	246.529	571.075	246.364	998.947	248.072	2545.23	7.81912	21203.5	7.27019	69272.1	273.175	59607.6	272.024	233554
241.39	35.121	234.572	47.19	243.75	65.2864	242.236	79.2411	244.174	92.2838	244.127	116.54	244.265	166.6	230.685	225.208	244.269	326.788	246.03	571.098	245.832	999.088	247.57	2544.24	7.89554	21194.5	7.34759	69272.1	273.081	59607.6	271.898	233554
240.888	35.0621	234.067	47.0833	243.248	65.2078	241.736	79.1625	243.671	92.1519	243.627	116.377	243.767	166.471	230.2	225.101	243.765	326.716	245.53	571.078	245.333	999.287	247.05	2543.19	7.94481	21184.7	7.41809	69255.4	272.974	59607.6	271.779	233662
240.389	35.0256	233.571	47.0469	242.75	65.1012	241.235	79.0896	243.171	92.0368	243.125	116.259	243.266	166.342	229.715	224.897	243.272	326.648	245.023	571.089	244.838	999.444	246.54	2541.61	8.05472	21167.1	7.48485	69232.2	272.876	59607.6	271.666	234095
239.889	34.9526	233.072	46.9739	242.246	65.0339	240.738	78.9998	242.674	91.9471	242.631	116.141	242.765	166.196	229.215	224.762	242.773	326.558	244.524	571.072	244.332	999.652	246.042	2540.97	8.12613	21155.8	7.56147	69215.6	272.76	59607.6	271.544	234528
239.388	34.9274	232.576	46.9262	241.745	64.9806	240.237	78.9408	242.18	91.8488	242.13	115.992	242.269	166.084	228.701	224.653	242.271	326.471	244.029	571.067	243.829	999.814	245.543	2541.34	8.20077	21142.6	7.63292	69180.1	272.654	59607.6	271.428	234637
238.889	34.874	232.076	46.8252	241.248	64.8683	239.738	78.8174	241.682	91.7394	241.63	115.877	241.77	165.986	228.188	224.518	241.769	326.426	243.529	571.075	243.329	1000.02	245.035	2542.66	8.28602	21131.5	7.70066	69149.8	272.55	59607.6	271.317	234637
238.395	34.8123	231.567	46.7382	240.749	64.7954	239.239	78.75	241.175	91.6692	241.125	115.768	241.267	165.859	227.675	224.378	241.27	326.323	243.027	571.086	242.834	1000.22	244.531	2544.56	8.36459	21118.1	7.77545	69142.7	272.445	59607.6	271.197	234637
237.898	34.7506	231.058	46.668	240.247	64.7252	238.736	78.6013	240.66	91.5907	240.623	115.667	240.765	165.691	227.163	224.302	240.769	326.258	242.526	571.056	242.337	1000.34	244.04	2545.11	8.43171	21105.9	7.83196	69147.6	272.341	59607.6	271.095	235071
237.391	34.7085	230.565	46.6091	239.746	64.5849	238.238	78.461	240.176	91.4644	240.128	115.557	240.263	165.545	226.675	224.175	240.271	326.182	242.024	571.086	241.84	1000.52	243.54	2548.36	8.50377	21090.3	7.93531	69120.3	272.225	59607.6	270.986	235179
236.891	34.6524	230.082	46.5698	230.462	63.0331	237.742	78.3937	239.673	91.355	239.627	115.434	239.766	165.427	226.166	224.041	239.773	326.132	241.526	571.098	241.336	1000.72	243.039	2548.66	8.58657	21081	8.01639	69094.9	272.126	59607.6	270.874	235558
236.388	34.6215	229.588	46.5165	219.918	61.2765	237.239	78.2926	239.175	91.2315	239.126	115.282	239.265	165.329	225.665	223.915	239.273	326.098	241.03	571.086	240.823	1000.91	242.539	2542.14	8.67075	21066.5	8.08316	69087.8	272.016	59607.6	270.756	235721
235.892	34.5626	229.08	46.452	219.419	61.1811	236.738	78.2141	238.675	91.108	238.63	115.156	238.765	165.197	225.162	223.794	238.774	326.022	240.529	571.053	240.327	1001.04	242.037	2541.02	8.74188	21055.8	8.15687	69060.3	271.909	59607.6	270.637	235721
235.392	34.4952	228.568	46.3818	218.919	61.0829	236.236	78.1439	238.172	91.0351	238.128	115.058	238.267	165.054	224.666	223.645	238.272	325.935	240.026	571.072	239.831	1001.25	241.539	2542.03	8.81673	21043.2	8.23473	69052.3	271.8	59607.6	270.531	235721
234.891	34.4475	228.062	46.2752	218.416	61.0296	235.735	78.0513	237.674	90.9481	237.63	114.954	237.766	164.967	224.17	223.513	237.771	325.899	239.527	571.075	239.335	1001.39	241.042	2544.25	8.89892	21033.3	8.31611	69032.2	271.693	59607.6	270.407	235721
234.392	34.3858	227.565	46.2163	217.917	60.9398	235.236	77.984	237.175	90.8583	237.131	114.772	237.266	164.866	223.671	223.39	237.27	325.82	239.027	571.078	238.834	1001.59	240.541	2545.78	8.93788	21024.9	8.38463	69006.1	271.596	59607.6	270.303	235721
233.893	34.3269	227.07	46.1489	217.415	60.8332	234.742	77.8352	236.68	90.7573	236.628	114.699	236.771	164.709	223.168	223.278	236.77	325.775	238.531	571.095	238.333	1001.82	240.035	2547.36	9.04784	21004.8	8.46707	69003.3	271.49	59607.6	270.181	235992
233.392	34.282	226.57	46.0984	216.917	60.7406	234.235	77.737	236.175	90.6506	236.126	114.598	236.267	164.583	222.662	223.157	236.277	325.677	238.025	571.1	237.834	1001.96	239.538	2548.57	9.09447	20996	8.53789	69000.4	271.382	59607.6	270.063	236262
232.892	34.2202	226.072	46.0086	216.418	60.6592	233.736	77.6753	235.674	90.5468	235.624	114.469	235.761	164.409	222.162	223.036	235.776	325.624	237.528	571.089	237.331	1002.13	239.039	2550.1	9.16829	20977.7	8.61767	68996	271.287	59607.6	269.955	236262
232.389	34.1781	225.572	45.9384	215.918	60.5638	233.237	77.5659	235.171	90.4262	235.126	114.32	235.229	164.251	221.667	222.935	235.27	325.548	237.033	571.126	236.837	1002.36	238.544	2551.25	9.26583	20960.1	8.68552	68970.8	271.174	59932.7	269.827	236262
231.887	34.1501	225.07	45.8767	215.416	60.4768	232.74	77.4536	234.673	90.3083	234.631	114.219	234.707	164.136	221.166	222.795	234.768	325.436	236.532	571.112	236.337	1002.58	238.047	2552.6	9.30435	20956.9	8.77133	68941.1	271.08	60149.4	269.701	236317
231.386	34.0855	224.573	45.815	214.915	60.3954	232.238	77.3694	234.179	90.2381	234.134	114.095	234.203	164.024	220.667	222.649	234.272	325.388	236.009	571.089	235.837	1002.72	237.544	2553.42	9.35415	20943.4	8.82553	68913.6	270.967	60149.4	269.587	236805
230.892	34.0434	224.072	45.7504	214.415	60.2972	231.736	77.3049	233.677	90.1259	233.631	113.966	233.702	163.923	220.166	222.528	233.766	325.298	235.493	571.114	235.333	1002.95	237.038	2554.93	9.50779	20913	8.91401	68880.4	270.868	60149.4	269.474	236805
230.4	33.9733	223.574	45.7055	213.921	60.1906	231.234	77.2011	233.176	90.0586	233.124	113.888	233.203	163.833	219.668	222.354	233.247	325.231	234.993	571.151	234.835	1003.12	236.535	2556.24	9.59631	20900.1	9.00937	68861.6	270.753	60149.4	269.355	236805
229.9	33.9031	223.073	45.6214	213.42	60.1036	230.734	77.1225	232.674	89.9519	232.62	113.767	232.698	163.702	219.167	222.245	232.746	325.209	234.495	571.14	234.328	1003.26	236.04	2557.55	9.57246	20908.4	9.05573	68857.1	270.648	60149.4	269.243	236805
229.397	33.8667	222.571	45.5372	212.917	60.0503	230.241	76.9934	232.175	89.8116	232.128	113.663	232.199	163.511	218.669	222.152	232.234	325.122	233.995	571.159	233.795	1003.51	235.54	2558.8	9.56131	20900.8	9.11324	68844.9	270.545	60149.4	269.136	237455
228.896	33.8246	222.07	45.4334	212.417	59.9436	229.751	76.884	231.67	89.705	231.624	113.526	231.698	163.373	218.166	222.04	231.727	325.06	233.5	571.151	233.301	1003.68	235.016	2560.06	9.9993	20810.2	9.18796	68819.7	270.424	60149.4	269.036	237889
228.39	33.7741	221.57	45.3969	211.918	59.8538	229.252	76.8082	231.169	89.5647	231.121	113.394	231.196	163.227	217.667	221.953	231.232	324.981	233.001	571.201	232.81	1003.86	234.504	2561.41	9.9975	20808.8	9.26067	68804.6	270.321	60149.4	268.916	237889
227.885	33.7067	221.074	45.3688	211.418	59.7837	228.742	76.7184	230.672	89.5114	230.623	113.293	230.696	163.143	217.165	221.824	230.736	324.939	232.492	571.179	232.304	1004.08	234.005	2562.74	9.99889	20807.6	9.33283	68785	270.214	60149.4	268.801	237889
227.39	33.6562	220.576	45.2902	210.929	59.649	228.235	76.6118	230.18	89.4047	230.131	113.139	230.205	163.025	216.666	221.686	230.245	324.894	231.992	571.215	231.797	1004.23	233.506	2564.34	10.0011	20805.8	9.41499	68771.4	270.111	60149.4	268.692	238268
226.892	33.6113	220.074	45.1864	210.421	59.576	227.731	76.5304	229.683	89.3121	229.637	113.04	229.711	162.899	216.171	221.532	229.75	324.841	231.484	571.218	231.291	1004.42	233.011	2565.33	9.99482	20809.5	9.45707	68746.7	269.999	60149.4	268.579	238430
226.391	33.5552	219.575	45.1219	209.916	59.489	227.234	76.4013	229.184	89.2364	229.142	112.911	229.212	162.798	215.659	221.367	229.248	324.76	230.986	571.199	230.795	1004.64	232.511	2566.72	9.9883	20805.3	9.68067	68700.5	269.889	60149.4	268.442	238972
225.895	33.4794	219.07	45.0461	209.414	59.3992	226.736	76.3115	228.681	89.1354	228.636	112.779	228.706	162.632	215.137	221.218	228.743	324.706	230.499	571.213	230.31	1004.91	232.006	2567.68	9.99666	20807.2	9.54903	68743.1	269.795	60149.4	268.323	238972
225.393	33.4514	218.574	44.9816	208.92	59.3038	226.236	76.2217	228.175	88.9726	228.128	112.704	228.194	162.47	214.63	221.134	228.238	324.642	230.016	571.255	229.821	1005.08	231.5	2569.06	10.0021	20805.3	9.55889	68716.3	269.691	60149.4	268.204	238972
224.895	33.3784	218.073	44.889	208.421	59.2	225.739	76.146	227.671	88.8688	227.622	112.591	227.697	162.31	214.129	221.002	227.733	324.544	229.515	571.232	229.314	1005.29	231	2570.34	10.0032	20800.1	9.674	68673.9	269.587	60149.4	268.087	238972
224.393	33.3279	217.575	44.8385	207.92	59.1327	225.238	76.0141	227.172	88.779	227.126	112.448	227.198	162.209	213.633	220.915	227.236	324.504	228.995	571.263	228.798	1005.48	230.509	2571.42	10.0011	20808.5	9.84579	68611.6	269.482	60149.4	267.97	238972
223.893	33.2662	217.074	44.7964	207.417	59.0569	224.738	75.9243	226.676	88.7004	226.628	112.283	226.7	162.105	213.134	220.817	226.739	324.451	228.484	571.288	228.292	1005.7	230.019	2572.81	10.0027	20801.5	9.99792	68593.4	269.374	60149.4	267.842	238972
223.394	33.2437	216.569	44.7459	206.913	58.9755	224.239	75.8373	226.176	88.5797	226.129	112.21	226.197	161.984	212.635	220.662	226.239	324.381	227.99	571.286	227.796	1005.95	229.521	2574.12	10.0046	20808.5	10.0006	68595.6	269.273	60149.4	267.743	239244
222.892	33.1932	216.067	44.6336	206.414	58.9138	223.741	75.7784	225.672	88.4871	225.628	112.078	225.699	161.849	212.134	220.502	225.741	324.339	227.494	571.314	227.3	1006.17	229.014	2575.44	10.0027	20807	10.0012	68574.6	269.145	60149.4	267.616	239514
222.394	33.1567	215.567	44.5831	205.922	58.7567	223.239	75.6661	225.174	88.3945	225.129	111.926	225.2	161.757	211.633	220.356	225.238	324.246	226.995	571.353	226.8	1006.34	228.503	2576.66	10.0024	20808.3	10.0005	68574.6	269.044	60149.4	267.515	239514
221.895	33.0866	215.076	44.4849	205.424	58.6697	222.739	75.5539	224.681	88.2851	224.628	111.823	224.704	161.549	211.135	220.216	224.741	324.168	226.493	571.375	226.299	1006.57	228.003	2578.11	10.0055	20807.4	10.0013	68563.1	268.939	60366.3	267.393	239569
221.394	33.0304	214.583	44.4091	204.918	58.5743	222.24	75.4276	224.176	88.1476	224.13	111.693	224.203	161.434	210.633	220.095	224.242	324.097	225.991	571.389	225.796	1006.8	227.506	2579.11	9.99874	20808.5	10.0004	68573.2	268.825	60691.4	267.273	240056
220.89	32.9659	214.071	44.3334	204.419	58.5013	221.739	75.3154	223.678	88.0157	223.632	111.598	223.692	161.288	210.133	219.969	223.739	324.064	225.492	571.373	225.299	1007.02	227.008	2580.46	9.99809	20807.4	10.0011	68553	268.722	60691.4	267.184	240273
220.39	32.893	213.572	44.2885	203.918	58.434	221.239	75.234	223.176	87.9315	223.132	111.48	223.17	161.179	209.635	219.888	223.241	323.977	225	571.403	224.807	1007.25	226.506	2581.77	10.0232	20804.6	10.0005	68570.4	268.613	60691.4	267.069	240814
219.896	32.8649	213.073	44.2211	203.421	58.3526	220.738	75.1274	222.676	87.8333	222.628	111.348	222.667	161.055	209.136	219.792	222.74	323.909	224.505	571.42	224.306	1007.46	226.006	2583.18	10.0292	20803	10.0003	68571.8	268.5	60691.4	266.952	241140
219.393	32.82	212.575	44.1538	202.924	58.2431	220.241	75.0207	222.178	87.7379	222.125	111.222	222.169	160.926	208.634	219.624	222.24	323.848	223.975	571.437	223.801	1007.67	225.504	2584.74	10.0111	20805.3	10.0011	68571.1	268.414	60691.4	266.838	241140
218.894	32.7358	212.078	44.0864	202.423	58.1421	219.741	74.9534	221.676	87.665	221.627	111.113	221.668	160.797	208.133	219.489	221.73	323.808	223.465	571.448	223.3	1007.91	225.009	2586	10.0051	20805.1	10.0024	68573.2	268.312	60691.4	266.72	241140
218.394	32.7274	211.578	44.0247	201.917	58.0299	219.244	74.8608	221.175	87.5555	221.13	111.014	221.17	160.651	207.633	219.332	221.21	323.721	222.964	571.471	222.802	1008.09	224.513	2587.4	10.0033	20804.9	9.99964	68550.8	268.207	60691.4	266.601	241140
217.893	32.66	211.071	43.9068	201.411	57.9373	218.741	74.7794	220.676	87.4012	220.633	110.866	220.668	160.503	207.133	219.206	220.711	323.643	222.464	571.49	222.304	1008.34	224.009	2588.54	10.0053	20807.9	10.0013	68550.8	268.101	60691.4	266.476	241140
217.395	32.5787	210.567	43.8451	200.917	57.8335	218.242	74.6812	220.175	87.2918	220.129	110.762	220.166	160.371	206.635	219.096	220.207	323.59	221.961	571.516	221.772	1008.61	223.508	2590.05	10.0092	20809.9	10.0017	68553	267.997	60691.4	266.352	241140
216.894	32.531	210.073	43.7862	200.42	57.7801	217.739	74.5886	219.676	87.1683	219.629	110.652	219.668	160.225	206.133	218.981	219.7	323.528	221.464	571.552	221.269	1008.79	222.98	2591.35	9.9924	20805.8	10.0005	68568.2	267.881	60691.4	266.236	240760
216.39	32.4692	209.573	43.7188	199.92	57.7156	217.241	74.4343	219.176	87.0448	219.131	110.554	219.166	160.155	205.636	218.869	219.208	323.463	220.963	571.561	220.766	1009.01	222.477	2592.84	9.97983	20804.7	10.0007	68563.8	267.769	60691.4	266.128	241140
215.895	32.4131	209.074	43.6795	199.42	57.6034	216.741	74.3389	218.678	86.9466	218.632	110.411	218.67	160.031	205.136	218.737	218.707	323.424	220.463	571.583	220.267	1009.31	221.977	2593.94	10.0542	20788.2	9.99993	68570.4	267.67	60691.4	266	241682
215.393	32.3654	208.575	43.5898	198.926	57.5248	216.239	74.1957	218.177	86.8484	218.131	110.29	218.17	159.877	204.637	218.631	218.207	323.373	219.964	571.614	219.769	1009.52	221.479	2595.54	10.13	20783.1	10.0011	68558.8	267.559	60691.4	265.9	241682
214.895	32.3261	208.076	43.5112	198.42	57.4125	215.742	74.12	217.678	86.7698	217.634	110.153	217.676	159.734	204.135	218.468	217.708	323.337	219.465	571.667	219.269	1009.76	220.974	2596.85	10.0266	20803.5	10.0009	68567.5	267.455	61016.5	265.773	242223
214.394	32.2728	207.574	43.4382	197.922	57.3087	215.242	74.0526	217.177	86.6464	217.128	110.015	217.17	159.574	203.624	218.297	217.206	323.256	218.965	571.659	218.771	1009.92	220.471	2598.09	9.94185	20813.4	10.0013	68573.9	267.344	61233.2	265.658	242223
213.898	32.2139	207.071	43.3653	197.421	57.2133	214.74	73.9656	216.676	86.5341	216.625	109.872	216.66	159.428	203.1	218.168	216.706	323.202	218.463	571.69	218.268	1010.19	219.976	2599.62	9.91531	20812.9	10.0005	68561	267.244	61233.2	265.543	242223
213.392	32.1634	206.577	43.2671	196.92	57.1319	214.238	73.8899	216.179	86.4219	216.135	109.78	216.163	159.29	202.602	218.064	216.208	323.138	217.964	571.701	217.768	1010.48	219.476	2600.81	10.0061	20781.5	10.0001	68571.1	267.153	61233.2	265.43	242223
212.896	32.1101	206.074	43.2109	196.421	57.073	213.741	73.7973	215.675	86.3124	215.63	109.648	215.671	159.192	202.099	217.949	215.708	323.073	217.465	571.735	217.266	1010.67	218.977	2602.12	10.4053	20697.8	9.99835	68549.4	267.041	61233.2	265.3	242712
212.393	32.0343	205.573	43.1576	195.921	56.9439	213.24	73.671	215.178	86.2058	215.129	109.541	215.171	159.06	201.605	217.789	215.206	322.983	216.963	571.743	216.772	1010.88	218.477	2603.81	10.9116	20601.4	9.99968	68580.5	266.936	61233.2	265.227	243199
211.894	32.0034	205.074	43.0903	195.42	56.8541	212.739	73.5279	214.676	86.0795	214.631	109.418	214.669	158.959	201.101	217.688	214.708	322.927	216.461	571.794	216.27	1011.11	217.976	2604.86	11.4033	20508.9	10.0028	68604.3	266.828	61233.2	265.088	243307
211.395	31.9333	204.574	43.0173	194.921	56.7615	212.241	73.4381	214.177	85.9673	214.133	109.272	214.163	158.83	200.603	217.548	214.208	322.852	215.965	571.802	215.769	1011.34	217.474	2606.38	11.9293	20405.2	10.0025	68598.6	266.723	61233.2	264.974	243524
210.895	31.8828	204.076	42.9191	194.423	56.6437	211.744	73.2753	213.676	85.9084	213.629	109.16	213.662	158.634	200.104	217.424	213.709	322.804	215.464	571.827	215.268	1011.63	216.975	2607.7	12.4577	20306.1	9.99813	68568.9	266.62	61233.2	264.869	244283
210.394	31.8266	203.575	42.8321	193.919	56.5539	211.242	73.2052	213.176	85.7709	213.129	109.031	213.165	158.471	199.602	217.25	213.21	322.742	214.963	571.836	214.769	1011.83	216.476	2609	12.9559	20202.6	9.99959	68578.4	266.504	61233.2	264.755	244391
209.895	31.7677	203.073	42.7676	193.418	56.4781	210.739	73.1238	212.68	85.6474	212.63	108.904	212.676	158.345	199.102	217.115	212.711	322.666	214.465	571.866	214.27	1012.05	215.975	2610.65	13.4492	20113.8	9.99954	68581.9	266.407	61233.2	264.637	244391
209.397	31.7312	202.572	42.6918	192.921	56.3631	210.234	73.0424	212.177	85.566	212.131	108.806	212.171	158.252	198.602	217.012	212.207	322.593	213.963	571.875	213.767	1012.3	215.479	2611.78	13.9895	20006	9.99868	68592	266.299	61233.2	264.527	244879
208.894	31.6751	202.074	42.6329	192.423	56.2817	209.74	72.9611	211.678	85.465	211.63	108.657	211.658	158.129	198.103	216.891	211.705	322.526	213.464	571.875	213.271	1012.48	214.977	2613.29	14.5069	19911.6	9.99893	68580.5	266.194	61233.2	264.415	244933
208.395	31.5965	201.574	42.5796	191.92	56.2003	209.241	72.8881	211.176	85.3303	211.134	108.539	211.135	158.008	197.603	216.745	211.208	322.478	212.963	571.931	212.769	1012.77	214.477	2614.54	14.8943	19832.2	10.0001	68561.7	266.085	61233.2	264.306	244933
207.894	31.5488	201.075	42.5234	191.421	56.1049	208.742	72.7338	210.679	85.2124	210.629	108.433	210.636	157.884	197.103	216.605	210.709	322.45	212.465	571.979	212.271	1013.04	213.975	2616.06	15.3844	19724.6	9.99984	68560.2	265.971	61233.2	264.182	244933
207.395	31.4871	200.576	42.4673	190.919	56.0235	208.241	72.644	210.177	85.1198	210.127	108.337	210.137	157.736	196.605	216.492	210.208	322.346	211.94	572.001	211.768	1013.23	213.474	2617.36	15.9437	19620	9.99851	68581.2	265.869	61233.2	264.067	245366
206.895	31.4534	200.075	42.3747	190.418	55.9309	207.74	72.5289	209.679	84.9739	209.627	108.166	209.637	157.517	196.1	216.33	209.694	322.288	211.431	572.035	211.269	1013.47	212.977	2618.76	16.444	19521.3	9.99975	68570.4	265.765	61233.2	263.941	245474
206.394	31.3805	199.576	42.2765	189.922	55.8131	207.241	72.4055	209.18	84.8589	209.129	108.046	209.137	157.371	195.601	216.195	209.174	322.265	210.93	572.074	210.767	1013.73	212.48	2620.22	16.9411	19427	10.0001	68571.8	265.664	61233.2	263.825	245474
205.895	31.3412	199.073	42.1671	189.423	55.7205	206.741	72.2876	208.678	84.7663	208.635	107.919	208.634	157.264	195.101	216.074	208.675	322.215	210.43	572.063	210.267	1014.03	211.978	2621.42	17.4431	19329.5	9.99899	68587.8	265.55	61233.2	263.716	245474
205.395	31.2963	198.572	42.1166	188.92	55.6166	206.244	72.209	208.175	84.6961	208.13	107.785	208.133	157.149	194.605	215.94	208.175	322.144	209.931	572.116	209.737	1014.28	211.475	2623	17.9359	19239	10.0001	68587.8	265.48	61233.2	263.591	245963
204.894	31.1925	198.076	42.0408	188.421	55.5521	205.74	72.1164	207.678	84.5698	207.629	107.658	207.637	157.068	194.105	215.833	207.677	322.119	209.432	572.136	209.24	1014.41	210.946	2624.35	18.4437	19141.3	9.99877	68580.5	265.349	61233.2	263.482	246017
204.392	31.1476	197.575	41.9875	187.92	55.4455	205.24	72.0182	207.179	84.466	207.129	107.563	207.136	156.925	193.603	215.712	207.176	322.01	208.931	572.127	208.734	1014.72	210.442	2625.76	18.9401	19042.4	9.99942	68568.2	265.241	61233.2	263.36	246234
203.897	31.1167	197.078	41.9173	187.42	55.3781	204.743	71.9481	206.679	84.3397	206.631	107.448	206.637	156.762	193.104	215.592	206.676	321.951	208.429	572.184	208.232	1015	209.944	2627	19.4345	18954	9.99923	68565.4	265.138	61233.2	263.243	246558
203.395	31.0409	196.572	41.85	186.926	55.2434	204.241	71.8162	206.177	84.1882	206.136	107.338	206.136	156.602	192.603	215.454	206.177	321.881	207.933	572.17	207.737	1015.26	209.447	2628.39	19.9349	18863.4	9.99842	68555.3	265.029	61666.7	263.131	246938
202.896	31.0157	196.074	41.7742	186.424	55.1368	203.739	71.7292	205.679	84.09	205.637	107.159	205.637	156.448	192.101	215.311	205.677	321.802	207.433	572.203	207.237	1015.48	208.945	2629.89	20.4349	18773.6	9.99959	68550.1	264.926	61775.1	263.02	247101
202.395	30.9483	195.573	41.6816	185.921	55.033	203.238	71.5777	205.176	83.975	205.131	107.013	205.139	156.299	191.589	215.154	205.173	321.771	206.931	572.243	206.738	1015.73	208.438	2631.3	20.9366	18685.9	9.99925	68537.9	264.817	61775.1	262.903	247101
201.896	30.9006	195.075	41.603	185.417	54.9488	202.744	71.4626	204.679	83.8739	204.623	106.906	204.637	156.159	191.069	215.014	204.674	321.735	206.432	572.285	206.236	1016.01	207.942	2632.79	21.4447	18536.9	9.99967	68544.4	264.712	61775.1	262.773	247101
201.391	30.8361	194.58	41.5329	184.921	54.8758	202.242	71.3616	204.183	83.7954	204.106	106.786	204.134	156.063	190.57	214.885	204.176	321.642	205.934	572.299	205.731	1016.24	207.443	2634.09		--	10	68532.9	264.613	61775.1	262.675	247534
200.896	30.7856	194.075	41.4655	184.423	54.758	201.742	71.2578	203.677	83.6915	203.597	106.64	203.636	155.968	190.068	214.753	203.68	321.583	205.434	572.296	205.233	1016.47	206.943	2635.66	22.4428	18425.5	9.99841	68519.8	264.505	61775.1	262.564	247642
200.398	30.7014	193.576	41.4122	183.924	54.6542	201.239	71.168	203.179	83.5653	203.098	106.53	203.137	155.794	189.571	214.638	203.175	321.55	204.931	572.341	204.741	1016.72	206.443	2637.01	22.9466	18337.1	9.99955	68529.2	264.401	61775.1	262.442	248130
199.895	30.6284	193.076	41.3196	183.422	54.5616	200.742	71.0782	202.678	83.453	202.598	106.44	202.638	155.64	189.07	214.503	202.677	321.463	204.429	572.369	204.239	1016.98	205.947	2638.54	23.4469	18251.5	10.0005	68560.2	264.294	61775.1	262.326	248184
199.395	30.6116	192.575	41.2635	182.921	54.4521	200.241	71.0136	202.18	83.265	202.098	106.281	202.139	155.488	188.571	214.351	202.175	321.44	203.931	572.369	203.736	1017.18	205.446	2640.01	23.9582	18166.5	9.99765	68563.1	264.194	61775.1	262.214	248184
198.893	30.5443	192.077	41.1316	182.419	54.3707	199.74	70.8621	201.68	83.1752	201.597	106.137	201.639	155.311	188.071	214.225	201.676	321.333	203.434	572.369	203.237	1017.48	204.945	2641.51	24.4781	18082.8	9.99963	68571.8	264.079	61775.1	262.095	248184
198.394	30.4853	191.577	41.0615	181.92	54.2809	199.24	70.7274	201.178	83.0714	201.098	106.003	201.14	155.193	187.572	214.082	201.177	321.286	202.934	572.416	202.738	1017.72	204.44	2642.89	24.973	18000.5	10.0001	68576.2	263.97	61775.1	261.984	248184
197.899	30.4376	191.074	41.011	181.426	54.1715	198.742	70.6152	200.678	82.9592	200.598	105.862	200.636	155.062	187.074	213.961	200.677	321.224	202.432	572.436	202.239	1017.99	203.943	2644.38	25.471	17919.7	9.99914	68584	263.87	61775.1	261.866	248184
197.403	30.3843	190.573	40.9464	180.924	54.0873	198.245	70.5226	200.178	82.8609	200.098	105.745	200.134	154.91	186.57	213.832	200.175	321.19	201.929	572.459	201.739	1018.23	203.447	2646.02	25.9725	17839.9	9.99798	68584	263.761	61775.1	261.75	248564
196.895	30.2945	190.076	40.8622	180.418	54.0059	197.742	70.4524	199.679	82.7543	199.599	105.621	199.624	154.795	186.069	213.703	199.672	321.115	201.429	572.501	201.24	1018.51	202.944	2647.28	26.4716	17757.7	9.99971	68579.1	263.658	61775.1	261.633	248727
196.389	30.2496	189.576	40.8061	179.923	53.8993	197.241	70.371	199.179	82.6645	199.098	105.517	199.103	154.663	185.573	213.554	199.175	321.047	200.931	572.562	200.737	1018.75	202.445	2648.81	26.9699	17682	10.0018	68562.4	263.551	61775.1	261.516	248727
195.895	30.2047	189.074	40.6967	179.421	53.8067	196.74	70.2392	198.679	82.5354	198.6	105.394	198.604	154.464	185.071	213.448	198.674	320.983	200.437	572.588	200.233	1019	201.943	2650.33	27.4721	17605.7	9.99857	68563.1	263.436	61775.1	261.404	248727
195.395	30.157	188.576	40.6349	178.922	53.7085	196.243	70.1578	198.181	82.4035	198.097	105.282	198.103	154.321	184.572	213.308	198.178	320.935	199.904	572.644	199.739	1019.33	201.444	2651.72	27.9704	17532	9.99722	68570.4	263.34	61775.1	261.292	249214
194.897	30.1009	188.077	40.5395	178.421	53.5598	195.743	70.0652	197.679	82.2857	197.598	105.096	197.602	154.217	184.072	213.159	197.661	320.856	199.4	572.669	199.238	1019.59	200.946	2653.37	28.4666	17457.2	9.99993	68551.5	263.233	61775.1	261.165	249268
194.395	30.0307	187.577	40.4666	177.922	53.456	195.244	69.8716	197.18	82.151	197.1	104.964	197.104	154.068	183.571	213.033	197.143	320.792	198.897	572.683	198.738	1019.79	200.45	2654.74	28.9731	17385.7	9.99951	68548	263.126	61775.1	261.057	249268
193.895	29.9381	187.077	40.4133	177.42	53.3577	194.743	69.7509	196.68	82.0696	196.601	104.858	196.605	153.953	183.071	212.912	196.64	320.747	198.398	572.745	198.234	1020.03	199.942	2656.17	29.4704	17313.1	9.99908	68544.4	263.02	61775.1	260.936	249268
193.396	29.8764	186.576	40.3487	176.923	53.2483	194.242	69.692	196.178	81.9349	196.099	104.737	196.106	153.841	182.57	212.755	196.144	320.682	197.899	572.759	197.706	1020.35	199.444	2657.81	29.9672	17242.6	9.99973	68552.3	262.914	61775.1	260.837	249810
192.898	29.8315	186.077	40.2758	176.423	53.1838	193.741	69.5882	195.68	81.8227	195.599	104.594	195.604	153.675	182.072	212.626	195.645	320.688	197.399	572.804	197.207	1020.64	198.912	2659.1	30.471	17169.4	9.99955	68567.5	262.796	61775.1	260.717	250190
192.397	29.7726	185.578	40.1776	175.922	53.094	193.241	69.4927	195.181	81.7329	195.099	104.496	195.103	153.518	181.572	212.502	195.144	320.584	196.898	572.835	196.704	1020.89	198.413	2660.83	30.97	17099.4	9.9998	68561.7	262.709	61775.1	260.606	250352
191.895	29.7473	185.076	40.1074	175.422	52.9958	192.742	69.3552	194.678	81.6347	194.598	104.347	194.604	153.367	181.07	212.342	194.644	320.486	196.4	572.857	196.201	1021.17	197.914	2662.35	31.4693	17030.6	9.99915	68553.7	262.605	61775.1	260.492	250352
191.398	29.6744	184.578	40.0036	174.913	52.8751	192.243	69.257	194.181	81.5056	194.099	104.224	194.106	153.207	180.573	212.216	194.144	320.43	195.9	572.899	195.705	1021.43	197.411	2663.92	31.9706	16961	9.99896	68559.5	262.487	61775.1	260.36	250731
190.898	29.6154	184.079	39.9138	174.391	52.7685	191.744	69.1869	193.681	81.3849	193.597	104.067	193.607	153.083	180.073	212.092	193.643	320.391	195.4	572.93	195.205	1021.7	196.912	2665.39	32.4707	16894.6	9.9994	68561.7	262.387	62100.3	260.248	250894
190.398	29.5621	183.576	39.8464	173.89	52.6787	191.246	69.0746	193.183	81.2559	193.099	103.923	193.106	152.949	179.557	211.983	193.143	320.351	194.899	572.955	194.707	1021.99	196.411	2666.92	32.9663	16827.8	9.99935	68558.8	262.284	62317	260.137	250894
189.866	29.506	183.078	39.8212	173.388	52.5692	190.743	68.9343	192.678	81.1408	192.602	103.794	192.602	152.817	179.039	211.817	192.641	320.301	194.398	572.992	194.203	1022.24	195.912	2668.39	33.4704	16760.2	9.999	68573.2	262.163	62317	260.017	251110
189.362	29.4246	182.576	39.7145	172.889	52.4738	190.237	68.8053	192.18	81.0033	192.076	103.665	192.101	152.634	178.539	211.691	192.146	320.191	193.899	573.009	193.704	1022.52	195.41	2670.06	33.9649	16697.4	10.0003	68576.2	262.072	62317	259.898	251435
188.863	29.3741	182.074	39.6753	172.389	52.4037	189.743	68.7042	191.679	80.8798	191.565	103.547	191.604	152.508	178.037	211.528	191.645	320.141	193.403	573.045	193.203	1022.79	194.91	2671.43	34.4679	16633.2	9.99913	68548.7	261.969	62317	259.775	251435
188.369	29.3376	181.577	39.5378	171.889	52.2718	189.24	68.6313	191.181	80.8069	191.065	103.413	191.107	152.359	177.54	211.394	191.143	320.079	192.901	573.056	192.705	1023.11	194.41	2672.99	34.9681	16568.2	9.9992	68542.1	261.867	62317	259.679	251435
187.865	29.2647	181.078	39.4844	171.388	52.1567	188.742	68.5078	190.681	80.7143	190.567	103.256	190.605	152.205	177.036	211.248	190.645	320.017	192.394	573.112	192.206	1023.35	193.916	2674.39	35.472	16505.8	9.99919	68554.6	261.774	62317	259.563	251869
187.364	29.1833	180.579	39.4171	170.889	52.0557	188.242	68.3928	190.181	80.6077	190.068	103.127	190.106	152.062	176.54	211.122	190.143	319.953	191.898	573.157	191.704	1023.61	193.417	2676.17	35.9778	16444.2	10.0001	68553.7	261.673	62317	259.448	251978
186.862	29.1637	180.077	39.3357	170.39	51.9631	187.742	68.317	189.678	80.4561	189.567	102.986	189.602	151.958	176.04	211.007	189.644	319.916	191.399	573.183	191.206	1023.92	192.911	2677.69	36.498	16381.3	10.0003	68551.5	261.561	62317	259.334	251978
186.364	29.0795	179.576	39.2487	169.89	51.8565	187.243	68.1739	189.18	80.3046	189.068	102.877	189.102	151.812	175.539	210.819	189.148	319.849	190.901	573.199	190.707	1024.16	192.409	2679.35	37.0019	16318.7	9.99821	68516.9	261.475	62317	259.225	251978
185.867	29.0149	179.078	39.187	169.388	51.7835	186.746	68.0616	188.681	80.1671	188.564	102.753	188.608	151.647	175.038	210.712	188.649	319.801	190.4	573.233	190.206	1024.45	191.909	2680.98	37.5017	16261	9.99833	68563.8	261.378	62317	259.102	252303
185.369	28.9757	178.579	39.1112	168.89	51.6741	186.242	67.9298	188.18	80.0352	188.064	102.63	188.108	151.461	174.539	210.594	188.146	319.737	189.901	573.267	189.706	1024.72	191.413	2682.6	38.0004	16197.9	9.99974	68583.3	261.282	62317	258.992	252519
184.864	28.8999	178.078	39.0355	168.39	51.5787	185.742	67.854	187.681	79.9258	187.566	102.504	187.592	151.332	174.042	210.406	187.637	319.669	189.399	573.289	189.206	1025.05	190.912	2684.37	38.5029	16138.4	9.99971	68576.2	261.179	62317	258.875	252519
184.363	28.8325	177.579	38.9485	167.888	51.4833	185.243	67.753	187.183	79.8416	187.066	102.346	187.071	151.184	173.539	210.271	187.145	319.647	188.901	573.323	188.706	1025.29	190.412	2685.72	39.0022	16082.6	9.99801	68584	261.081	62317	258.76	252519
183.863	28.7764	177.078	38.8559	167.389	51.3205	184.744	67.6379	186.68	79.735	186.565	102.217	186.572	151.08	173.038	210.19	186.644	319.582	188.402	573.357	188.206	1025.57	189.91	2687.19	39.502	16023	9.99819	68578.4	260.982	62317	258.641	252573
183.365	28.7315	176.578	38.7857	166.887	51.242	184.245	67.5257	186.182	79.6171	186.07	102.06	186.074	150.92	172.542	210.027	186.146	319.515	187.871	573.413	187.706	1025.89	189.413	2688.69	40.0041	15966.4	9.99907	68597	260.866	62317	258.503	253061
182.865	28.6894	176.079	38.7184	166.39	51.1746	183.744	67.4527	185.681	79.488	185.57	101.951	185.574	150.774	172.039	209.887	185.625	319.459	187.367	573.469	187.205	1026.19	188.912	2690.48	40.4977	15909.4	9.99997	68595.6	260.772	62317	258.398	253549
182.364	28.6445	175.579	38.6454	165.889	51.0371	183.244	67.29	185.182	79.3169	185.068	101.796	185.075	150.586	171.537	209.763	185.111	319.397	186.868	573.486	186.704	1026.45	188.414	2692.01	41.002	15856.9	9.99895	68592	260.669	62317	258.273	253603
181.862	28.5632	175.078	38.5388	165.391	50.9417	182.745	67.1805	184.682	79.2214	184.564	101.679	184.572	150.443	171.039	209.682	184.612	319.321	186.366	573.505	186.198	1026.75	187.915	2693.57	41.499	15799.6	9.99799	68591.3	260.564	62858.9	258.161	253657
181.359	28.4874	174.575	38.4434	164.89	50.8351	182.245	67.0935	184.181	79.098	184.064	101.544	184.069	150.28	170.54	209.494	184.112	319.257	185.868	573.539	185.675	1027.09	187.413	2695.08	42.0044	15746.2	9.99863	68579.1	260.47	62858.9	258.045	254091
180.865	28.4257	174.076	38.362	164.39	50.7537	181.742	66.9645	183.683	78.9885	183.567	101.443	183.573	150.162	170.042	209.362	183.613	319.218	185.37	573.62	185.174	1027.37	186.88	2696.85	42.4999	15693.2	9.99824	68594.2	260.37	62858.9	257.919	253820
180.371	28.3695	173.578	38.2834	163.887	50.6415	181.244	66.841	183.181	78.91	183.068	101.297	183.073	150.055	169.54	209.23	183.109	319.142	184.869	573.634	184.672	1027.63	186.381	2698.54	42.9999	15640.8	9.99837	68592	260.274	62858.9	257.826	253982
179.864	28.319	173.077	38.2385	163.391	50.518	180.742	66.7512	182.681	78.7837	182.568	101.12	182.573	149.876	169.039	209.076	182.611	319.083	184.364	573.665	184.17	1027.94	185.88	2700.16	43.501	15586.9	9.99847	68575.3	260.171	62858.9	257.716	254145
179.365	28.2629	172.579	38.1993	162.895	50.4198	180.241	66.6361	182.18	78.635	182.065	100.985	182.074	149.722	168.538	208.916	182.11	319.032	183.868	573.747	183.674	1028.25	185.379	2701.72	43.9962	15534.8	9.99989	68585.5	260.07	62858.9	257.605	254362
178.863	28.2012	172.078	38.0982	162.394	50.3412	179.745	66.5576	181.681	78.4919	181.565	100.851	181.572	149.567	168.039	208.781	181.612	318.974	183.365	573.797	183.175	1028.5	184.879	2703.33	44.5008	15485.1	9.99817	68580.5	259.969	62858.9	257.496	254686
178.367	28.1142	171.577	38.0056	161.889	50.2149	179.246	66.4425	181.178	78.3488	181.066	100.719	181.07	149.41	167.524	208.658	181.112	318.903	182.868	573.85	182.675	1028.85	184.379	2705.11	44.9984	15433.6	9.99869	68589.2	259.873	62858.9	257.369	254741
177.868	28.0553	171.077	37.9102	161.386	50.142	178.745	66.2994	180.681	78.2562	180.568	100.595	180.576	149.261	167.009	208.509	180.611	318.856	182.369	573.915	182.172	1029.17	183.879	2706.48	45.4996	15385	9.99917	68587.8	259.775	62858.9	257.258	255229
177.366	28.0132	170.581	37.8429	160.891	50.0241	178.244	66.2068	180.184	78.1383	180.072	100.486	180.076	149.135	166.508	208.428	180.11	318.816	181.865	573.935	181.67	1029.45	183.379	2708.31	46.0011	15336	9.99691	68576.2	259.685	62858.9	257.142	255229
176.867	27.9486	170.076	37.7026	160.391	49.9091	177.74	66.0581	179.682	78.0457	179.569	100.334	179.572	148.984	166.002	208.276	179.613	318.721	181.364	573.949	181.17	1029.72	182.878	2709.94	46.5018	15286.7	9.99872	68561.7	259.585	62858.9	257.026	255229
176.363	27.8897	169.578	37.6521	159.89	49.7575	177.244	65.9374	179.182	77.925	179.067	100.177	179.072	148.818	165.508	208.099	179.111	318.69	180.866	573.985	180.674	1030.05	182.381	2711.65	47.0012	15234.4	9.99898	68559.5	259.48	62858.9	256.912	255229
175.859	27.8252	169.078	37.6016	159.392	49.6902	176.746	65.8336	178.68	77.7651	178.567	100.076	178.571	148.669	165.007	207.931	178.612	318.62	180.372	574.052	180.177	1030.38	181.881	2713.05	47.5024	15188.9	9.99933	68568.2	259.379	62858.9	256.797	255446
175.365	27.7859	168.577	37.5398	158.89	49.6004	176.245	65.7354	178.182	77.6613	178.067	99.9079	178.075	148.495	164.509	207.822	178.11	318.569	179.868	574.061	179.674	1030.63	181.384	2714.72	48.0165	15138.6	9.99755	68582.6	259.287	62858.9	256.682	255608
174.864	27.6933	168.076	37.4781	158.388	49.5134	175.743	65.6203	177.684	77.5266	177.567	99.7929	177.574	148.363	164.008	207.65	177.611	318.541	179.369	574.095	179.172	1030.96	180.88	2716.47	48.5359	15088.1	9.99778	68581.2	259.186	62858.9	256.572	255554
174.365	27.6428	167.574	37.3939	157.888	49.3871	175.242	65.5474	177.184	77.4312	177.068	99.6329	177.076	148.232	163.506	207.535	177.112	318.463	178.869	574.142	178.674	1031.3	180.379	2717.86	49.0321	15042.8	9.99917	68592	259.079	62858.9	256.457	255771
173.866	27.581	167.077	37.2733	157.397	49.2777	174.744	65.4492	176.684	77.2965	176.567	99.4898	176.57	148.044	163.007	207.432	176.612	318.426	178.369	574.198	178.173	1031.59	179.879	2719.69	49.5272	14994.7	9.99883	68594.2	258.961	62858.9	256.337	255825
173.364	27.5137	166.578	37.1442	156.889	49.1486	174.249	65.3257	176.177	77.1955	176.064	99.3579	176.069	147.92	162.508	207.277	176.112	318.353	177.867	574.243	177.68	1031.89	179.38	2721.27	50.0367	14947.7	9.99687	68592.7	258.869	62858.9	256.229	256312
172.864	27.4576	166.077	37.0909	156.391	49.0476	173.746	65.1798	175.681	77.0299	175.567	99.226	175.556	147.76	162.008	207.143	175.613	318.306	177.367	574.263	177.177	1032.22	178.881	2723.12	50.5326	14903.5	9.99937	68607.3	258.763	62858.9	256.097	256312
172.367	27.3902	165.579	37.0263	155.893	48.9606	173.243	64.9974	175.181	76.8728	175.068	99.0857	175.041	147.597	161.51	206.949	175.111	318.269	176.868	574.302	176.674	1032.54	178.378	2724.7	51.0343	14862.2	10.0007	68592.7	258.658	62858.9	255.979	256312
171.863	27.2948	165.078	36.9225	155.391	48.8484	172.743	64.888	174.681	76.7886	174.571	98.9454	174.542	147.421	161.006	206.814	174.612	318.213	176.371	574.322	176.165	1032.86	177.881	2726.76	51.5274	14815.3	9.9944	68608.7	258.531	62858.9	255.869	256855
171.364	27.2667	164.58	36.872	154.89	48.753	172.246	64.7982	174.182	76.6932	174.068	98.8107	174.042	147.283	160.508	206.682	174.111	318.151	175.836	574.384	175.671	1033.16	177.38	2728.18	52.0326	14770	9.99107	68600	258.434	63238.2	255.744	257125
170.864	27.219	164.079	36.7738	154.391	48.6042	171.744	64.7028	173.682	76.5444	173.567	98.6732	173.536	147.132	160.009	206.559	173.589	318.098	175.336	574.448	175.176	1033.47	176.881	2729.94	52.5296	14726	10.0005	68596.3	258.327	63238.2	255.631	257396
170.366	27.1601	163.578	36.712	153.891	48.5144	171.25	64.6326	173.182	76.4013	173.064	98.5245	173.038	146.952	159.507	206.435	173.08	318.025	174.835	574.507	174.673	1033.81	176.376	2731.62	53.0315	14680.3	10.0006	68604.3	258.219	63238.2	255.515	257396
169.865	27.0787	163.078	36.6194	153.392	48.3994	170.747	64.5035	172.682	76.2835	172.573	98.3898	172.542	146.817	159.007	206.312	172.58	317.958	174.334	574.532	174.163	1034.11	175.881	2733.47	53.5252	14640.1	10.0011	68610.1	258.111	63400.7	255.404	257396
169.366	27.0198	162.579	36.524	152.891	48.2928	170.244	64.3632	172.182	76.1684	172.069	98.2551	172.043	146.702	158.508	206.152	172.08	317.935	173.836	574.591	173.637	1034.43	175.376	2735.12	54.0217	14599.2	10.0024	68595.6	258.006	63400.7	255.292	257396
168.864	26.9637	162.08	36.4483	152.392	48.1945	169.742	64.2089	171.681	76.0141	171.572	98.1204	171.54	146.489	158.007	205.998	171.579	317.848	173.343	574.622	173.14	1034.77	174.851	2736.8	54.52	14556	10.0034	68591.3	257.887	63400.7	255.176	257776
168.366	26.8991	161.579	36.3613	151.892	48.0486	169.244	64.0658	171.184	75.899	171.069	97.9745	171.041	146.371	157.508	205.849	171.078	317.801	172.836	574.698	172.641	1035.08	174.349	2738.7	55.0271	14514	10.0025	68586.2	257.79	63400.7	255.052	257939
167.863	26.8346	161.08	36.2799	151.391	47.9841	168.746	63.9872	170.681	75.7952	170.569	97.8426	170.54	146.192	157.008	205.706	170.579	317.691	172.329	574.726	172.14	1035.42	173.848	2740.41	55.5247	14473.1	10.0025	68576.9	257.681	63400.7	254.955	257939
167.365	26.7813	160.579	36.1901	150.896	47.8775	168.246	63.9086	170.181	75.7054	170.066	97.7248	170.039	146.074	156.507	205.554	170.081	317.652	171.835	574.788	171.639	1035.76	173.346	2742.29	56.0187	14430.2	10.0016	68589.2	257.581	63400.7	254.836	258209
166.867	26.7308	160.078	36.1143	150.395	47.782	167.744	63.802	169.683	75.5399	169.567	97.5424	169.542	145.925	156.007	205.4	169.579	317.632	171.336	574.844	171.14	1036.09	172.848	2743.82	56.5197	14389.8	10.0045	68610.1	257.462	63400.7	254.712	258480
166.364	26.641	159.579	36.0498	149.895	47.6474	167.245	63.6898	169.185	75.3939	169.07	97.4414	169.042	145.743	155.485	205.302	169.077	317.57	170.837	574.917	170.642	1036.39	172.349	2745.67	57.0183	14348.5	10.0044	68592.7	257.37	63400.7	254.603	258480
165.869	26.6073	159.079	35.9656	149.39	47.5239	166.745	63.5579	168.681	75.2677	168.57	97.273	168.541	145.571	154.974	205.173	168.58	317.556	170.337	574.95	170.141	1036.71	171.844	2747.3	57.5277	14309.4	10.0039	68613	257.264	63400.7	254.487	258859
165.367	26.5063	158.582	35.8899	148.89	47.406	166.246	63.4316	168.181	75.1358	168.075	97.1355	168.038	145.4	154.475	205.007	168.076	317.517	169.835	574.976	169.64	1037.07	171.346	2749.15	58.0226	14269.2	9.99759	68592.7	257.168	63400.7	254.366	259022
164.866	26.4418	158.077	35.7748	148.39	47.3134	165.745	63.2857	167.684	75.0151	167.567	96.9868	167.541	145.26	153.975	204.884	167.58	317.413	169.334	575.035	169.141	1037.38	170.849	2750.98	58.5241	14230.9	9.99544	68571.1	257.059	63400.7	254.251	259130
164.367	26.3941	157.579	35.671	147.891	47.2208	165.245	63.1706	167.184	74.9141	167.068	96.8324	167.039	145.134	153.474	204.741	167.079	317.36	168.834	575.054	168.643	1037.73	170.347	2752.8	59.0175	14189.9	10.0211	68556	256.953	63400.7	254.137	259781
163.866	26.3183	157.08	35.5812	147.395	47.0833	164.747	63.0556	166.684	74.8047	166.569	96.7118	166.54	144.954	152.975	204.586	166.581	317.31	168.34	575.119	168.14	1038.05	169.846	2754.67	59.5227	14152.1	10.0329	68558.8	256.843	63400.7	254.021	260106
163.365	26.2594	156.581	35.5166	146.893	46.9935	164.244	62.9882	166.184	74.6531	166.068	96.5603	166.041	144.808	152.474	204.401	166.08	317.284	167.84	575.166	167.639	1038.44	169.346	2756.44	60.0421	14112.5	10.0124	68598.6	256.723	63400.7	253.908	260106
162.868	26.2397	156.078	35.4465	146.394	46.8729	163.745	62.8592	165.682	74.51	165.571	96.4424	165.54	144.629	151.976	204.286	165.579	317.231	167.334	575.195	167.14	1038.72	168.847	2758.11	60.5551	14073.8	10.0034	68567.5	256.628	63400.7	253.782	260106
162.367	26.0854	155.579	35.3707	145.892	46.7662	163.247	62.7469	165.182	74.3753	165.072	96.2881	165.041	144.469	151.475	204.148	165.079	317.189	166.837	575.228	166.641	1039.06	168.349	2760	61.0514	14037.9	10.0066	68576.9	256.525	63400.7	253.673	260106
161.866	26.0714	155.08	35.3006	145.393	46.64	162.746	62.6066	164.684	74.2519	164.566	96.1225	164.542	144.292	150.977	204.008	164.581	317.136	166.335	575.298	166.142	1039.43	167.848	2761.7	61.5572	13999.2	10.0098	68568.9	256.419	63400.7	253.56	260377
161.366	26.0798	154.579	35.2164	144.891	46.5361	162.245	62.4803	164.188	74.1088	164.064	95.9794	164.042	144.135	150.474	203.887	164.082	317.091	165.834	575.324	165.64	1039.73	167.348	2763.56	62.0531	13963.3	10.0046	68568.9	256.313	63400.7	253.45	260647
160.866	25.9395	154.08	35.1238	144.394	46.4323	161.746	62.3653	163.682	74.0021	163.569	95.8307	163.548	144.036	149.975	203.758	163.58	316.987	165.337	575.383	165.14	1040.05	166.85	2765.39	62.5546	13925.3	9.98917	68576.9	256.206	63400.7	253.334	260647
160.366	25.8665	153.58	35.0115	143.892	46.3201	161.247	62.2474	163.183	73.8478	163.069	95.7044	163.041	143.857	149.475	203.624	163.081	316.948	164.836	575.447	164.641	1040.41	166.349	2767.19	63.0543	13890.4	9.99637	68598.6	256.096	63509.1	253.234	260810
159.864	25.8497	153.079	34.9133	143.394	46.205	160.745	62.124	162.685	73.7215	162.569	95.6062	162.541	143.677	148.975	203.447	162.58	316.844	164.337	575.534	164.141	1040.77	165.851	2769	63.5528	13853.5	10.0757	68570.4	255.984	63942.7	253.103	261190
159.367	25.7599	152.579	34.8235	142.891	46.0759	160.246	61.9977	162.183	73.5756	162.068	95.4154	162.044	143.523	148.476	203.27	162.079	316.788	163.803	575.618	163.641	1041.09	165.349	2770.81	64.0567	13817.4	10.0976	68572.5	255.883	63942.7	252.985	261190
158.867	25.701	152.081	34.7702	142.391	45.9665	159.746	61.8602	161.679	73.4718	161.568	95.2582	161.542	143.343	147.976	203.105	161.557	316.743	163.303	575.646	163.142	1041.44	164.847	2772.69	64.5574	13781.3	9.99295	68600.7	255.772	63942.7	252.864	261190
158.368	25.6083	151.581	34.6804	141.89	45.843	159.25	61.7536	161.182	73.3595	161.069	95.1235	161.041	143.181	147.474	203.006	161.048	316.681	162.804	575.705	162.641	1041.79	164.347	2774.54	65.0504	13747.1	9.93176	68606.4	255.668	63942.7	252.752	261677
157.868	25.5943	151.078	34.5794	141.398	45.7224	158.748	61.6525	160.681	73.2557	160.568	94.9945	160.542	143.052	146.973	202.883	160.546	316.622	162.304	575.778	162.129	1042.14	163.847	2776.21	65.5518	13711.9	9.92211	68586.2	255.548	63942.7	252.632	261731
157.367	25.4933	150.58	34.4868	140.893	45.641	158.245	61.5319	160.184	73.1042	160.069	94.8457	160.04	142.945	146.473	202.743	160.048	316.574	161.804	575.831	161.607	1042.53	163.347	2778.3	66.0516	13677.2	10.1566	68500.4	255.459	63942.7	252.507	261731
156.868	25.4316	150.082	34.4026	140.392	45.4502	157.746	61.4224	159.681	72.9358	159.57	94.683	159.54	142.743	145.977	202.653	159.55	316.51	161.306	575.913	161.106	1042.87	162.815	2780.33	66.5688	13641.2	10.6581	68359.4	255.352	63942.7	252.408	261731
156.367	25.3839	149.581	34.3128	139.892	45.3941	157.247	61.2877	159.184	72.7843	159.07	94.5371	159.041	142.516	145.476	202.482	159.048	316.482	160.806	575.938	160.608	1043.25	162.317	2782.21	67.0678	13608.3	11.1571	68210.6	255.252	63942.7	252.289	261948
155.865	25.3418	149.08	34.2315	139.393	45.2706	156.746	61.1559	158.684	72.6636	158.57	94.3855	158.544	142.403	144.976	202.313	158.548	316.428	160.301	575.952	160.109	1043.61	161.815	2784.04	67.5532	13574.1	11.6508	68057.6	255.143	63942.7	252.17	262273
155.368	25.2548	148.579	34.1613	138.896	45.1612	156.245	61.0492	158.184	72.5317	158.07	94.2537	158.044	142.241	144.477	202.131	158.05	316.375	159.8	576.034	159.61	1043.96	161.314	2785.9	68.0549	13539.9	12.1635	67867.4	255.039	64322	252.06	262273
154.868	25.1874	148.082	34.0883	138.395	45.077	155.746	60.9117	157.682	72.4251	157.569	94.1134	157.542	142.072	143.976	202.005	157.55	316.302	159.302	576.092	159.109	1044.32	160.814	2787.79	68.5536	13507.2	12.6646	67710.6	254.933	64484.5	251.933	262599
154.367	25.1033	147.582	33.9929	137.893	44.9591	155.249	60.8163	157.185	72.2932	157.067	93.959	157.042	141.937	143.452	201.873	157.048	316.26	158.804	576.14	158.608	1044.64	160.32	2789.58	69.0538	13475.6	13.1586	67540.8	254.831	64484.5	251.829	263140
153.87	25.0499	147.084	33.8723	137.393	44.8216	154.746	60.7069	156.683	72.1192	156.57	93.7907	156.543	141.783	142.943	201.738	156.545	316.226	158.306	576.174	158.108	1045.03	159.814	2791.27	69.5537	13444	13.6664	67324.7	254.719	64484.5	251.711	263357
153.367	24.977	146.585	33.8133	136.891	44.6982	154.248	60.5722	156.184	72.007	156.079	93.6363	156.041	141.567	142.442	201.609	156.047	316.193	157.805	576.238	157.608	1045.36	159.316	2793.32	70.0613	13411.4	14.218	67128.4	254.611	64484.5	251.591	263357
152.864	24.9377	146.077	33.7151	136.392	44.5915	153.744	60.4459	155.684	71.9144	155.571	93.4876	155.543	141.418	141.938	201.455	155.552	316.134	157.304	576.286	157.109	1045.72	158.815	2795.03	70.5493	13378.1	14.6862	66977.3	254.518	64484.5	251.482	263357
152.368	24.8535	145.581	33.6506	135.892	44.4989	153.247	60.3056	155.183	71.7292	155.068	93.3669	155.042	141.267	141.445	201.32	155.051	316.083	156.804	576.325	156.61	1046.15	158.315	2796.96	71.0549	13345.3	15.0741	66810.3	254.396	64484.5	251.363	263682
151.869	24.7749	145.081	33.5524	135.393	44.3783	152.747	60.1597	154.684	71.5861	154.572	93.2407	154.543	141.04	140.942	201.135	154.547	316.058	156.308	576.379	156.109	1046.49	157.816	2798.9	71.5491	13314.4	15.637	66535.8	254.306	64484.5	251.245	263899
151.367	24.716	144.582	33.4626	134.894	44.2772	152.246	60.0278	154.183	71.4514	154.071	93.0611	154.043	140.944	140.444	200.986	154.046	315.993	155.803	576.494	155.608	1046.84	157.316	2801.12	72.0718	13282.9	16.1549	66386.1	254.199	64484.5	251.142	263899
150.865	24.6599	144.083	33.3363	134.394	44.1257	151.745	59.9212	153.685	71.3448	153.571	92.8787	153.542	140.753	139.941	200.846	153.548	315.937	155.304	576.589	155.107	1047.26	156.815	2803.07	72.5923	13250.6	16.6557	66170.2	254.091	64484.5	251.019	264170
150.369	24.5841	143.582	33.2577	133.894	44.0135	151.244	59.8145	153.186	71.1988	153.075	92.744	153.044	140.56	139.445	200.731	153.05	315.884	154.804	576.617	154.608	1047.57	156.315	2804.72	73.084	13220.4	17.1465	65981.6	253.987	64484.5	250.898	264441
149.868	24.5252	143.081	33.1904	133.393	43.8928	150.746	59.6967	152.686	71.0894	152.571	92.6121	152.544	140.431	138.946	200.554	152.552	315.808	154.305	576.676	154.11	1047.94	155.814	2806.82	73.591	13189.8	17.681	65750.5	253.88	64484.5	250.792	264495
149.37	24.4635	142.582	33.1371	132.89	43.7918	150.247	59.562	152.183	70.9828	152.066	92.4718	152.042	140.231	138.443	200.43	152.052	315.755	153.805	576.749	153.61	1048.33	155.316	2808.67	74.0863	13158.4	18.1868	65525.8	253.757	64484.5	250.681	264983
148.868	24.3568	142.082	33.0557	132.393	43.6767	149.749	59.4245	151.682	70.7807	151.571	92.3399	151.549	140.119	137.939	200.315	151.545	315.69	153.305	576.839	153.11	1048.7	154.816	2810.53	74.584	13127.1	18.6792	65305.5	253.637	64484.5	250.558	264983
148.367	24.3372	141.581	32.9182	131.896	43.5533	149.247	59.3095	151.187	70.632	151.07	92.1687	151.042	139.937	137.441	200.183	151.042	315.637	152.804	576.892	152.611	1049.08	154.315	2812.59	75.0862	13097.9	19.183	65096.5	253.537	64484.5	250.441	265037
147.866	24.2362	141.082	32.7891	131.395	43.4466	148.748	59.1663	150.685	70.4945	150.57	92.0284	150.542	139.738	136.941	200.035	150.55	315.567	152.302	576.917	152.106	1049.47	153.816	2814.51	75.5879	13067.9	19.6844	64855.2	253.445	64484.5	250.334	265524
147.367	24.1913	140.581	32.7246	130.893	43.3148	148.25	59.0625	150.184	70.3907	150.071	91.8488	150.044	139.597	136.444	199.852	150.049	315.539	151.771	576.996	151.609	1049.84	153.316	2816.46	76.0888	13039.9	20.1856	64622.6	253.325	64484.5	250.217	265524
146.87	24.1183	140.082	32.6657	130.392	43.2137	147.745	58.9643	149.685	70.2672	149.571	91.731	149.543	139.432	135.945	199.69	149.522	315.505	151.271	577.049	151.108	1050.17	152.817	2818.52	76.5879	13010.3	20.6806	64385	253.23	64484.5	250.097	265524
146.368	24.0313	139.58	32.5927	129.894	43.0678	147.25	58.8212	149.185	70.1213	149.071	91.6075	149.044	139.249	135.444	199.558	149.017	315.421	150.773	577.105	150.609	1050.6	152.317	2820.47	77.0908	12980.3	21.1859	64170.3	253.126	64484.5	249.985	265795
145.868	23.9808	139.08	32.4973	129.396	42.9696	146.749	58.7005	148.683	69.9894	148.568	91.4027	148.544	139.072	134.94	199.401	148.515	315.387	150.272	577.176	150.094	1050.97	151.813	2822.41	77.5861	12953.6	21.6875	63952.1	253.019	64484.5	249.876	266392
145.368	23.9219	138.582	32.3822	128.895	42.8461	146.247	58.563	148.186	69.7958	148.07	91.2624	148.041	138.893	134.443	199.294	148.013	315.328	149.771	577.263	149.578	1051.37	151.312	2824.54	78.0941	12923.9	22.187	63712.9	252.915	64484.5	249.758	266608
144.866	23.8181	138.082	32.3065	128.395	42.762	145.747	58.434	147.685	69.6611	147.57	91.1052	147.544	138.722	133.947	199.17	147.517	315.292	149.27	577.316	149.079	1051.81	150.784	2826.64	78.5928	12897.2	22.6852	63478.2	252.81	64809.6	249.641	266608
144.37	23.7928	137.581	32.2111	127.894	42.5992	145.248	58.3161	147.186	69.5573	147.07	90.9369	147.044	138.598	133.442	199.025	147.019	315.258	148.772	577.369	148.579	1052.1	150.283	2828.64	79.0889	12867.1	23.1891	63251.2	252.703	65026.4	249.534	266608
143.867	23.7227	137.082	32.1072	127.393	42.4814	144.747	58.1926	146.684	69.417	146.571	90.7966	146.543	138.402	132.943	198.907	146.517	315.205	148.272	577.445	148.072	1052.56	149.784	2830.47	79.5765	12840	23.6875	63024.5	252.6	65026.4	249.412	267151
143.368	23.6525	136.581	32.0287	126.898	42.3354	144.249	58.0776	146.186	69.2823	146.073	90.6759	146.043	138.253	132.445	198.691	146.015	315.163	147.768	577.507	147.575	1052.92	149.286	2832.67	80.0728	12812	24.186	62775.9	252.488	65026.4	249.294	267151
142.87	23.5824	136.082	31.9641	126.396	42.2597	143.747	57.9429	145.685	69.1588	145.57	90.5328	145.545	138.045	131.944	198.505	145.515	315.149	147.272	577.552	147.077	1053.29	148.783	2834.64	80.5724	12783.4	24.6852	62528	252.385	65026.4	249.183	267259
142.368	23.4869	135.581	31.8491	125.893	42.1166	143.247	57.7773	145.161	68.9652	145.069	90.3869	145.042	137.843	131.419	198.385	145.015	315.112	146.773	577.65	146.577	1053.74	148.282	2836.72	81.0684	12755.5	25.1851	62297.5	252.28	65026.4	249.063	267692
141.836	23.4449	135.08	31.7425	125.394	42.0071	142.748	57.6931	144.654	68.8614	144.571	90.1792	144.544	137.695	130.91	198.244	144.516	315.062	146.272	577.7	146.077	1054.09	147.782	2838.59	81.5706	12726.9	25.684	62067.1	252.161	65026.4	248.952	267692
141.336	23.3663	134.587	31.6555	124.895	41.9201	142.248	57.5585	144.154	68.7155	144.045	90.0445	144.044	137.535	130.411	198.146	144.017	314.966	145.771	577.787	145.573	1054.47	147.284	2840.98	82.0723	12699.7	26.1836	61813.5	252.071	65026.4	248.83	267692
140.835	23.3017	134.079	31.5825	124.393	41.7882	141.745	57.4097	143.65	68.5359	143.539	89.8313	143.544	137.386	129.91	198.037	143.512	314.905	145.27	577.838	145.072	1054.89	146.784	2843.03	82.5717	12673.2	26.6821	61573.6	251.952	65026.4	248.716	268017
140.335	23.2372	133.581	31.4815	123.894	41.6311	141.248	57.3059	143.152	68.4152	143.037	89.6853	143.042	137.209	129.412	197.849	143.015	314.882	144.77	577.928	144.576	1055.29	146.283	2845.1	83.0696	12645.2	27.1848	61354	251.845	65026.4	248.598	268234
139.835	23.1642	133.082	31.3889	123.394	41.5104	140.748	57.1712	142.654	68.2777	142.537	89.5843	142.543	137.027	128.911	197.686	142.515	314.86	144.275	577.992	144.081	1055.69	145.783	2847.2	83.5714	12618.1	27.6885	61101.8	251.747	65026.4	248.483	268776
139.334	23.1053	132.583	31.2963	122.892	41.3982	140.246	57.0169	142.15	68.1037	142.036	89.4637	142.043	136.861	128.41	197.537	142.017	314.792	143.772	578.088	143.575	1056.11	145.282	2849.31	84.0931	12592	28.1833	60868.5	251.639	65026.4	248.368	268776
138.835	23.0099	132.082	31.1784	122.396	41.3056	139.746	56.9074	141.653	68.0083	141.539	89.2785	141.543	136.682	127.911	197.391	141.516	314.722	143.271	578.155	143.076	1056.51	144.782	2851.37	84.6052	12565.4	28.6787	60630	251.534	65026.4	248.261	268830
138.335	22.9313	131.582	31.1027	121.896	41.1316	139.251	56.7671	141.154	67.882	141.039	89.082	141.043	136.491	127.41	197.245	141.016	314.655	142.771	578.219	142.575	1056.91	144.283	2853.5	85.1049	12539.6	29.1803	60385.2	251.423	65026.4	248.141	269318
137.834	22.8724	131.079	31.0045	121.396	41.0278	138.751	56.6577	140.654	67.7137	140.54	88.9081	140.544	136.32	126.913	197.128	140.516	314.596	142.272	578.287	142.075	1057.32	143.786	2855.49	85.6049	12513.7	29.717	60148.1	251.321	65026.4	248.033	269318
137.337	22.8219	130.582	30.9343	120.889	40.9127	138.247	56.5174	140.15	67.5762	140.033	88.7874	140.043	136.171	126.41	196.984	140.013	314.574	141.772	578.368	141.579	1057.73	143.286	2857.78	86.1013	12488.2	30.214	59893.8	251.212	65026.4	247.911	269534
136.835	22.7349	130.081	30.8473	120.395	40.7921	137.746	56.3911	139.65	67.3938	139.537	88.6162	139.548	135.975	125.911	196.85	139.514	314.506	141.273	578.422	141.077	1058.1	142.784	2859.75	86.6051	12462.7	30.7174	59653.2	251.114	65026.4	247.798	269859
136.335	22.6984	129.582	30.7098	119.895	40.6518	137.251	56.2677	139.151	67.2647	139.039	88.4675	139.042	135.812	125.408	196.729	139.017	314.43	140.772	578.486	140.577	1058.52	142.283	2861.78	87.105	12437.5	31.2111	59422.1	251.007	65026.4	247.682	269914
135.832	22.6199	129.081	30.6537	119.396	40.5311	136.747	56.133	138.652	67.1609	138.541	88.3468	138.545	135.624	124.912	196.552	138.517	314.402	140.267	578.556	140.073	1058.91	141.784	2863.96	87.6051	12412.6	31.7115	59158.9	250.892	65026.4	247.562	270402
135.335	22.5666	128.583	30.5386	118.895	40.4161	136.25	55.9674	138.152	67.0206	138.04	88.1841	138.044	135.469	124.41	196.39	138.016	314.374	139.738	578.635	139.576	1059.33	141.284	2866.23	88.1062	12387.8	32.2113	58928.4	250.799	65297.3	247.455	270402
134.838	22.4796	128.084	30.4741	118.396	40.2842	135.749	55.8439	137.651	66.8326	137.538	87.968	137.542	135.245	123.91	196.241	137.488	314.321	139.237	578.713	139.077	1059.79	140.785	2868.26	88.6026	12363.3	32.7164	58728.3	250.694	65568.3	247.34	270402
134.336	22.4094	127.582	30.3731	117.895	40.1663	135.251	55.7177	137.151	66.6782	137.037	87.8249	137.043	135.088	123.41	196.154	136.983	314.29	138.739	578.761	138.576	1060.15	140.284	2870.48	89.1025	12338.2	33.2126	58474	250.582	65568.3	247.23	270402
133.837	22.3393	127.082	30.2917	117.395	40.0401	134.75	55.5886	136.652	66.5267	136.539	87.6734	136.543	134.939	122.911	195.957	136.482	314.271	138.239	578.814	138.06	1060.59	139.784	2872.94	89.6012	12314.6	33.7095	58245	250.481	65568.3	247.105	270402
133.336	22.2803	126.582	30.1935	116.895	39.925	134.249	55.4735	136.155	66.4257	136.038	87.5247	136.048	134.785	122.411	195.817	135.982	314.178	137.739	578.915	137.543	1061.03	139.276	2875.2	90.1023	12290	34.2123	58005.8	250.37	65568.3	246.992	270510
132.835	22.1933	126.078	30.1009	116.394	39.7987	133.75	55.3473	135.651	66.277	135.538	87.3787	135.543	134.597	121.911	195.702	135.483	314.15	137.239	578.997	137.041	1061.44	138.749	2877.28	90.6011	12265	34.7128	57782.6	250.27	65568.3	246.874	270943
132.336	22.1204	125.582	29.9887	115.895	39.6753	133.247	55.1957	135.153	66.1535	135.039	87.1767	135.042	134.378	121.412	195.553	134.982	314.088	136.74	579.103	136.544	1061.88	138.251	2879.3	91.1019	12239.8	35.2118	57548.6	250.156	65568.3	246.761	270943
131.835	22.0615	125.083	29.9157	115.395	39.5714	132.749	55.0638	134.654	65.9571	134.539	87.042	134.542	134.181	120.911	195.413	134.483	314.035	136.24	579.165	136.045	1062.29	137.751	2881.36	91.6	12214.9	35.7181	57304.9	250.054	65568.3	246.644	271214
131.335	22.0025	124.584	29.8091	114.896	39.4087	132.251	54.9572	134.154	65.7971	134.039	86.8765	134.044	134.01	120.412	195.239	133.983	313.996	135.737	579.289	135.544	1062.71	137.25	2883.76	92.1028	12191.2	36.2131	57073.8	249.953	65568.3	246.534	271485
130.837	21.9183	124.081	29.7473	114.395	39.3077	131.751	54.8197	133.652	65.6652	133.539	86.7446	133.545	133.864	119.911	195.093	133.482	313.962	135.241	579.37	135.044	1063.1	136.75	2885.93	92.5993	12168.5	36.7089	56830.3	249.835	65568.3	246.423	271485
130.338	21.8314	123.583	29.6182	113.895	39.1926	131.249	54.6626	133.153	65.5362	133.041	86.5734	133.045	133.724	119.383	194.894	132.983	313.934	134.74	579.449	134.543	1063.54	136.251	2888.11	93.1014	12146.3	37.2117	56605.7	249.742	65568.3	246.303	271485
129.836	21.7696	123.083	29.5116	113.395	39.0551	130.749	54.5363	132.654	65.4211	132.538	86.4471	132.548	133.516	118.879	194.751	132.486	313.894	134.238	579.477	134.042	1064	135.751	2890.28	93.5982	12123	37.7174	56373.6	249.624	65568.3	246.191	271811
129.339	21.7051	122.59	29.4667	112.894	38.9176	130.251	54.3848	132.154	65.2584	132.009	86.2058	132.042	133.292	118.379	194.672	131.985	313.875	133.739	579.572	133.544	1064.39	135.251	2892.49	94.1033	12100	38.2138	56165.5	249.528	65568.3	246.074	272352
128.836	21.6433	122.08	29.3601	112.396	38.7885	129.75	54.2669	131.653	65.0479	131.505	86.0739	131.544	133.112	117.878	194.532	131.483	313.793	133.241	579.645	133.043	1064.83	134.752	2894.86	94.6003	12077.1	38.7116	55946.8	249.419	65568.3	245.961	272623
128.335	21.5844	121.582	29.2507	111.895	38.6791	129.249	54.1687	131.152	64.9132	131.006	85.9084	131.044	132.941	117.377	194.389	130.981	313.712	132.739	579.701	132.545	1065.27	134.25	2897.22	95.0985	12054.8	39.2134	55735.8	249.311	65568.3	245.841	273111
127.836	21.4974	121.083	29.1637	111.395	38.5865	128.751	54.0172	130.652	64.7785	130.505	85.7512	130.545	132.787	116.877	194.257	130.483	313.692	132.239	579.76	132.043	1065.68	133.751	2899.45	95.6032	12031.5	39.7141	55494.3	249.213	65568.3	245.725	273436
127.337	21.4525	120.584	29.0402	110.894	38.435	128.251	53.8741	130.152	64.6522	130.007	85.5997	130.046	132.618	116.378	194.044	129.982	313.642	131.736	579.85	131.545	1066.13	133.251	2901.8	96.1242	12006.3	40.2149	55263.1	249.098	65568.3	245.609	273653
126.837	21.3571	120.083	28.9336	110.395	38.2498	127.749	53.7281	129.652	64.5372	129.506	85.4594	129.545	132.416	115.88	193.901	129.484	313.549	131.24	579.937	131.045	1066.59	132.752	2904.18	96.6303	11984.3	40.7102	55047.9	248.99	65568.3	245.495	273653
126.335	21.2758	119.583	28.8831	109.896	38.1796	127.249	53.6019	129.154	64.3127	129.005	85.2798	129.045	132.226	115.377	193.763	128.984	313.521	130.74	579.999	130.545	1066.98	132.251	2906.33	97.1352	11962.6	41.2112	54823.1	248.886	65568.3	245.379	273924
125.836	21.2112	119.082	28.8073	109.395	38.0449	126.75	53.4532	128.656	64.1135	128.505	85.0862	128.544	132.032	114.879	193.628	128.484	313.485	130.24	580.094	130.043	1067.44	131.751	2908.64	97.6372	11940.5	41.7492	54604.2	248.781	65568.3	245.271	274195
125.339	21.1635	118.581	28.653	108.896	37.9271	126.249	53.3409	128.152	64.0068	128.007	84.9234	128.045	131.897	114.378	193.497	127.982	313.462	129.74	580.206	129.546	1067.87	131.253	2910.91	98.1341	11918.5	42.2449	54380.3	248.686	65839.2	245.154	274195
124.837	21.0709	118.083	28.5575	108.393	37.7306	125.752	53.2259	127.65	63.8974	127.505	84.7747	127.55	131.642	113.879	193.37	127.485	313.401	129.24	580.31	129.043	1068.36	130.751	2913.25	98.6281	11897.6	42.7468	54162.8	248.578	66110.2	245.03	274195
124.337	20.9895	117.585	28.4481	107.896	37.6493	125.25	53.0687	127.154	63.7655	127.007	84.626	127.045	131.502	113.377	193.216	126.983	313.398	128.739	580.377	128.545	1068.79	130.252	2915.44	99.1246	11873.6	43.2513	53949	248.468	66110.2	244.926	274520
123.835	20.9138	117.082	28.3667	107.396	37.5174	124.751	52.9256	126.653	63.6112	126.505	84.4829	126.547	131.328	112.881	193.048	126.484	313.325	128.234	580.495	128.044	1069.22	129.752	2917.78	99.6328	11851.8	43.7386	53744.4	248.362	66110.2	244.806	274736
123.337	20.8436	116.583	28.3022	106.895	37.3939	124.25	52.7685	126.153	63.4933	126.009	84.278	126.046	131.117	112.379	192.899	125.985	313.294	127.707	580.582	127.543	1069.7	129.252	2920.09	100.136	11829.2	44.2407	53534.2	248.251	66110.2	244.695	274736
122.836	20.8043	116.081	28.1956	106.394	37.2929	123.75	52.6225	125.654	63.252	125.506	84.0788	125.543	130.943	111.878	192.761	125.451	313.263	127.207	580.602	127.045	1070.09	128.753	2922.43	100.642	11810.4	44.7425	53328.4	248.151	66110.2	244.581	274736
122.339	20.6949	115.584	28.0973	105.895	37.147	123.252	52.5075	125.152	63.1117	125.005	83.9581	125.045	130.761	111.378	192.607	124.952	313.193	126.704	580.689	126.544	1070.61	128.251	2924.79	101.147	11787.5	45.2439	53110.9	248.041	66110.2	244.452	275170
121.837	20.6135	115.084	27.9991	105.395	36.9955	122.751	52.3784	124.654	63.0135	124.506	83.8066	124.545	130.534	110.879	192.472	124.45	313.179	126.208	580.767	126.026	1071.02	127.75	2927.19	101.642	11765.7	45.742	52903.5	247.937	66110.2	244.344	275279
121.336	20.5518	114.584	27.8701	104.895	36.9057	122.25	52.2465	124.156	62.8451	124.007	83.6495	124.046	130.39	110.38	192.318	123.951	313.095	125.708	580.874	125.511	1071.52	127.241	2929.57	102.148	11744.7	46.2429	52702.6	247.837	66110.2	244.231	275279
120.836	20.4704	114.084	27.8027	104.396	36.8018	121.751	52.0922	123.653	62.702	123.504	83.5176	123.546	130.236	109.878	192.164	123.452	313.044	125.208	580.933	125.01	1071.93	126.718	2932.14	102.645	11724.7	46.7441	52503.9	247.723	66110.2	244.114	275658
120.338	20.4171	113.582	27.6764	103.895	36.6475	121.25	51.9266	123.155	62.5224	123.007	83.2987	123.045	130.068	109.377	192.023	122.95	313.008	124.707	581.023	124.512	1072.41	126.221	2934.68	103.148	11704.2	47.2434	52303.1	247.624	66110.2	243.994	275874
119.838	20.3582	113.084	27.6091	103.396	36.4875	120.75	51.7919	122.656	62.3625	122.508	83.1416	122.546	129.866	108.88	191.928	122.452	312.957	124.207	581.127	124.011	1072.88	125.719	2936.92	103.648	11682	47.7442	52087.7	247.513	66110.2	243.883	276362
119.337	20.2263	112.585	27.5221	102.9	36.3753	120.251	51.6937	122.153	62.2166	122.007	82.9676	122.044	129.644	108.378	191.751	121.952	312.912	123.705	581.247	123.514	1073.36	125.217	2939.21	104.146	11659.7	48.2534	51878.9	247.41	66110.2	243.761	276362
118.838	20.1842	112.082	27.4014	102.395	36.249	119.749	51.5506	121.652	62.065	121.505	82.8245	121.546	129.434	107.88	191.588	121.451	312.884	123.209	581.362	123.012	1073.79	124.718	2941.73	104.645	11639.3	48.7432	51678.8	247.302	66110.2	243.646	276524
118.34	20.1196	111.584	27.3173	101.897	36.1059	119.252	51.3851	121.155	61.9472	121.006	82.6533	121.048	129.282	107.348	191.428	120.951	312.856	122.708	581.43	122.512	1074.25	124.216	2944.15	105.141	11619.4	49.2407	51467.2	247.2	66110.2	243.533	276904
117.837	20.0495	111.084	27.2106	101.395	35.9544	118.75	51.2812	120.655	61.7788	120.506	82.4933	120.547	129.111	106.844	191.257	120.451	312.823	122.209	581.531	122.012	1074.72	123.722	2946.62	105.641	11599.2	49.7426	51279.3	247.094	66110.2	243.415	276904
117.338	19.985	110.588	27.1152	100.895	35.8506	118.251	51.1494	120.155	61.6104	120.012	82.3166	120.044	128.928	106.342	191.134	119.951	312.783	121.71	581.592	121.511	1075.2	123.22	2949.07	106.145	11580.3	50.2407	51095	246.981	66110.2	243.299	276904
116.838	19.9316	110.083	27.0226	100.397	35.7131	117.748	50.9613	119.653	61.4449	119.506	82.1735	119.544	128.712	105.846	190.996	119.451	312.73	121.209	581.691	121.014	1075.67	122.72	2951.46	106.643	11560.7	50.7438	50903.6	246.878	66110.2	243.181	277447
116.339	19.8503	109.585	26.8963	99.9022	35.5896	117.249	50.8182	119.153	61.2906	119.006	81.9854	119.045	128.53	105.347	190.887	118.952	312.716	120.706	581.755	120.511	1076.12	122.219	2954.04	107.145	11539.8	51.2394	50706.3	246.769	66110.2	243.079	277447
115.835	19.7352	109.088	26.7953	99.4047	35.4184	116.75	50.692	118.654	61.1334	118.507	81.8143	118.546	128.303	104.847	190.733	118.451	312.657	120.208	581.851	120.014	1076.58	121.72	2956.52	107.648	11519.9	51.7426	50520.7	246.667	66110.2	242.953	277447
115.337	19.6651	108.585	26.7196	98.9046	35.309	116.251	50.5797	118.155	60.9791	118.004	81.6712	118.045	128.129	104.349	190.545	117.951	312.609	119.71	581.957	119.51	1077.04	121.219	2959.03	108.17	11499.5	52.242	50333.4	246.555	66110.2	242.832	277447
114.837	19.6089	108.085	26.6298	98.4069	35.1743	115.749	50.4394	117.656	60.836	117.507	81.4747	117.545	127.93	103.845	190.41	117.45	312.604	119.21	582.05	119.013	1077.53	120.72	2961.35	108.679	11477.9	52.7414	50144.8	246.456	66110.2	242.721	277989
114.334	19.5388	107.582	26.5259	97.9071	35.0677	115.251	50.2795	117.152	60.6732	117.006	81.2867	117.046	127.761	103.344	190.258	116.949	312.545	118.707	582.126	118.514	1077.99	120.22	2964.09	109.178	11458.6	53.2463	49955.5	246.359	66435.3	242.599	278152
113.837	19.4658	107.084	26.4333	97.4044	34.8797	114.752	50.1504	116.651	60.5133	116.505	81.1633	116.547	127.57	102.845	190.112	116.451	312.52	118.207	582.213	118.015	1078.5	119.715	2966.52	109.676	11439.7	53.7774	49767	246.247	66652	242.492	278531
113.339	19.3788	106.583	26.2762	96.9036	34.7169	114.251	50.0325	116.154	60.3505	116.006	80.9865	116.045	127.374	102.349	189.966	115.951	312.463	117.706	582.347	117.51	1078.99	119.217	2969.06	110.179	11421	54.2775	49571.3	246.148	66652	242.372	278531
112.838	19.3031	106.084	26.1752	96.383	34.6271	113.75	49.8305	115.657	60.2102	115.504	80.8237	115.552	127.189	101.846	189.849	115.451	312.435	117.207	582.448	117.011	1079.45	118.719	2971.63	110.677	11401.1	54.7797	49377.6	246.033	66652	242.259	278531
112.335	19.2441	105.583	26.0826	95.8717	34.47	113.252	49.7154	115.154	60.0643	115.008	80.6554	115.045	126.953	101.343	189.736	114.948	312.435	116.709	582.499	116.512	1079.95	118.22	2974.17	111.179	11382.7	55.279	49203.6	245.931	66652	242.139	278747
111.836	19.1572	105.085	26.0208	95.3702	34.3156	112.751	49.5836	114.654	59.8903	114.507	80.4898	114.546	126.782	100.842	189.585	114.45	312.365	116.2	582.619	116.012	1080.41	117.719	2976.66	111.675	11362.7	55.7735	49011.3	245.821	66652	242.026	279289
111.337	19.0814	104.582	25.9675	94.871	34.1332	112.25	49.4292	114.154	59.7304	114.007	80.3018	114.047	126.642	100.345	189.436	113.95	312.295	115.674	582.732	115.511	1080.89	117.22	2979.2	112.177	11343.8	56.2731	48842.2	245.726	66652	241.91	279615
110.837	19.014	104.084	25.7683	94.368	34.0238	111.751	49.3058	113.654	59.5339	113.505	80.1026	113.546	126.423	99.852	189.243	113.416	312.287	115.175	582.816	115.012	1081.35	116.718	2981.45	112.675	11323.9	56.7726	48661.6	245.621	66652	241.784	279615
110.336	18.9214	103.584	25.6813	93.8715	33.9059	111.251	49.1683	113.157	59.3964	113.007	79.9791	113.046	126.246	99.3548	189.085	112.917	312.245	114.675	582.914	114.509	1081.86	116.219	2984.15	113.176	11305.9	57.2702	48491	245.504	66652	241.672	280048
109.837	18.8653	103.083	25.5943	93.3712	33.76	110.754	49.0392	112.658	59.2449	112.506	79.8276	112.545	126.013	98.8574	188.942	112.418	312.197	114.176	582.998	113.992	1082.4	115.719	2986.89	113.676	11287.2	57.7721	48313.4	245.407	66652	241.574	280156
109.339	18.8373	102.584	25.5101	92.8708	33.5804	110.252	48.8764	112.152	59.0822	112.01	79.6873	112.049	125.825	98.3564	188.816	111.917	312.144	113.674	583.074	113.478	1082.9	115.207	2989.45	114.176	11269.8	58.2702	48147.9	245.296	66652	241.444	280644
108.839	18.6998	102.084	25.4456	92.3685	33.4317	109.748	48.7277	111.651	58.9531	111.507	79.401	111.545	125.662	97.8555	188.701	111.416	312.132	113.175	583.183	112.979	1083.35	114.685	2992.34	114.676	11250.8	58.7741	47976.6	245.195	66652	241.337	280698
108.337	18.6324	101.582	25.339	91.8692	33.297	109.25	48.5874	111.154	58.7847	111.007	79.2523	111.047	125.466	97.3498	188.575	110.914	312.099	112.676	583.296	112.479	1083.82	114.188	2994.84	115.175	11231.5	59.2738	47796	245.087	66652	241.257	280698
107.838	18.5482	101.082	25.1706	91.3689	33.1455	108.752	48.4274	110.654	58.6135	110.507	79.1064	110.547	125.275	96.8564	188.409	110.415	312.087	112.173	583.385	111.979	1084.36	113.687	2997.63	115.677	11215	59.7707	47634.9	244.986	66652	241.105	280860
107.336	18.4753	100.583	25.0527	90.872	33.0024	108.249	48.2871	110.156	58.4311	110.007	78.9465	110.048	125.073	96.3556	188.26	109.917	312.026	111.674	583.495	111.481	1084.87	113.186	3000.17	116.178	11196.4	60.2691	47475.3	244.884	66652	240.985	281240
106.838	18.4304	100.087	24.977	90.3667	32.8172	107.749	48.144	109.654	58.2993	109.507	78.7837	109.547	124.857	95.853	188.106	109.415	311.978	111.174	583.632	110.977	1085.34	112.688	3002.99	116.674	11178.3	60.7711	47298.1	244.766	66652	240.881	281240
106.34	18.3209	99.5926	24.9181	89.8683	32.6685	107.249	48.0121	109.155	58.1225	109.009	78.5957	109.047	124.646	95.3192	187.971	108.912	311.944	110.676	583.708	110.478	1085.87	112.188	3005.53	117.173	11159.9	61.2709	47138.5	244.672	66652	240.76	281511
105.841	18.2704	99.0936	24.8423	89.3676	32.5254	106.745	47.8438	108.655	57.9766	108.511	78.3656	108.546	124.484	94.821	187.817	108.408	311.883	110.174	583.848	109.98	1086.39	111.683	3008.43	117.672	11143.5	61.7712	46966.6	244.556	66652	240.641	281782
105.339	18.2003	98.5966	24.7048	88.8676	32.3822	106.244	47.7091	108.157	57.8278	108.008	78.2309	108.047	124.287	94.3204	187.674	107.916	311.835	109.674	583.905	109.481	1086.89	111.185	3010.98	118.177	11125.5	62.2661	46812.6	244.444	66652	240.529	281782
104.836	18.1189	98.0955	24.5617	88.3652	32.1858	105.743	47.58	107.653	57.6314	107.503	78.0766	107.545	124.091	93.8206	187.548	107.425	311.796	109.175	584.006	108.981	1087.36	110.686	3013.5	118.677	11107.4	62.771	46650	244.343	66652	240.411	282216
104.338	18.0235	97.5903	24.413	87.8645	32.0511	105.245	47.4593	107.155	57.4855	107.007	77.9306	107.047	123.931	93.3197	187.379	106.923	311.782	108.68	584.104	108.481	1087.92	110.188	3016.2	119.176	11090.1	63.2711	46500	244.236	67085.6	240.301	282541
103.837	17.9337	97.0921	24.3372	87.3632	31.8715	104.749	47.305	106.656	57.3424	106.508	77.7791	106.546	123.698	92.8198	187.259	106.422	311.756	108.174	584.205	107.979	1088.37	109.687	3018.9	119.675	11072.1	63.7633	46344.4	244.136	67194	240.184	282595
103.336	17.8664	96.5909	24.2614	86.8648	31.7425	104.248	47.1535	106.155	57.1628	106.006	77.535	106.048	123.507	92.3185	187.101	105.918	311.723	107.674	584.317	107.478	1088.93	109.186	3021.73	120.206	11053.8	64.2703	46185.5	244.008	67194	240.075	282866
102.838	17.813	96.0926	24.1492	86.3609	31.5601	103.732	47.0272	105.655	56.9916	105.507	77.361	105.546	123.311	91.8198	186.958	105.415	311.652	107.174	584.438	106.98	1089.44	108.687	3024.39	120.711	11036.7	64.7697	46032.2	243.915	67194	239.952	283083
102.338	17.7148	95.5948	23.992	85.8621	31.3524	103.215	46.8504	105.154	56.8401	105.008	77.2151	105.048	123.106	91.3187	186.801	104.92	311.627	106.676	584.539	106.48	1089.95	108.186	3027.21	121.211	11020.4	65.2773	45875.6	243.815	67194	239.843	283408
101.842	17.6924	95.0905	23.877	85.3587	31.2121	102.733	46.7382	104.654	56.6717	104.506	77.058	104.546	122.935	90.8199	186.655	104.423	311.61	106.176	584.64	105.98	1090.46	107.684	3030.04	121.71	11001.4	65.8061	45715.8	243.701	67194	239.723	283679
101.336	17.5605	94.592	23.7648	84.8592	31.0634	102.274	46.6231	104.157	56.5202	104.009	76.8615	104.047	122.763	90.3194	186.507	103.911	311.594	105.675	584.78	105.479	1090.98	107.187	3032.72	122.207	10984.6	66.301	45546.1	243.602	67194	239.618	283950
100.835	17.4988	94.092	23.7114	84.3567	30.8894	101.769	46.4772	103.657	56.3631	103.508	76.6876	103.551	122.511	89.8166	186.361	103.391	311.543	105.173	584.878	104.979	1091.52	106.687	3035.58	122.707	10968	66.7994	45400.1	243.477	67194	239.497	283950
100.34	17.3781	93.5915	23.5824	83.8542	30.7351	101.159	46.3173	103.155	56.1947	103.006	76.5248	103.047	122.317	89.318	186.257	102.888	311.535	104.675	584.948	104.479	1092.06	106.19	3038.59	123.211	10951.2	67.2995	45255	243.38	67194	239.383	284437
99.8452	17.3472	93.0929	23.4505	83.3421	30.5976	100.545	46.2387	102.656	55.9814	102.508	76.3508	102.548	122.093	88.8141	186.102	102.428	311.507	104.165	585.072	103.981	1092.59	105.69	3041.42	123.711	10934.5	67.8049	45111.8	243.275	67194	239.273	284492
99.3462	17.2574	92.5919	23.2793	82.839	30.4741	100.509	46.0002	102.157	55.8243	102.01	76.1881	102.048	121.933	88.3139	185.943	101.951	311.473	103.64	585.165	103.476	1093.09	105.188	3044.08	124.209	10917.5	68.2936	44957.3	243.168	67356.5	239.156	284654
98.8456	17.1901	92.0899	23.2063	82.3547	30.3142	100.016	45.8374	101.658	55.67	101.506	75.9973	101.544	121.767	87.8174	185.785	101.34	311.476	103.144	585.285	102.982	1093.63	104.686	3046.75	124.707	10901.9	68.7961	44792.5	243.063	67735.8	239.038	285033
98.3491	17.1003	91.5888	23.0941	81.8712	30.129	99.5179	45.7084	101.153	55.4932	101.004	75.8429	101.045	121.565	87.3154	185.668	100.695	311.448	102.641	585.369	102.481	1094.16	104.187	3049.55	125.209	10886.2	69.3045	44647.4	242.959	67735.8	238.923	285033
97.8484	17.0386	91.0645	22.9482	81.3127	29.9774	99.019	45.526	100.651	55.336	100.506	75.6942	100.546	121.31	86.8141	185.51	100.213	311.428	102.145	585.515	101.958	1094.73	103.686	3052.32	125.707	10868.7	69.8295	44507.9	242.856	67735.8	238.813	285305
97.3459	16.9909	90.5569	22.8219	80.7007	29.868	98.5207	45.3744	100.158	55.1817	100.015	75.4697	100.053	121.099	86.3127	185.356	100.015	311.394	101.642	585.658	101.445	1095.26	103.172	3055.41	126.205	10851.7	70.3126	44366.9	242.751	67735.8	238.69	285576
96.8484	16.9067	90.0558	22.6648	80.2239	29.8231	98.0176	45.1976	99.6622	55.0189	99.5151	75.3238	99.5568	120.928	85.8111	185.227	99.7821	311.335	101.141	585.737	100.944	1095.76	102.654	3058.46	126.707	10833.4	70.7968	44219.3	242.647	67735.8	238.575	285846
96.3463	16.8	89.5534	22.5666	80.0251	29.8231	97.5169	45.0545	99.1673	54.8225	99.0166	75.1077	99.06	120.701	85.3079	185.112	99.3934	311.341	100.639	585.821	100.448	1096.29	102.154	3061.48	127.206	10817.7	71.2993	44067.7	242.541	67735.8	238.463	286117
95.847	16.7187	89.0558	22.4852	79.9993	29.8091	97.0198	44.9226	98.6645	54.6513	98.5163	74.973	98.5561	120.549	84.8086	185.017	98.9139	311.327	100.145	585.931	99.952	1096.81	101.654	3064.4	127.708	10802.4	71.7979	43933.3	242.428	67735.8	238.345	286117
95.3492	16.6429	88.5553	22.3168	80.0019	29.8259	96.518	44.7515	98.1671	54.4858	98.016	74.8019	98.0582	120.336	84.3079	184.831	98.4098	311.265	99.6495	586.096	99.4531	1097.36	101.15	3067.04	128.208	10786.3	72.2981	43801.9	242.332	67735.8	238.231	286659
94.8493	16.5756	88.0531	22.1877	80.0027	29.8343	96.0161	44.5943	97.663	54.3399	97.5156	74.6223	97.5542	120.117	83.8044	184.699	97.91	311.223	99.1511	586.149	98.9556	1097.89	100.65	3069.9	128.707	10770.1	72.7986	43659.4	242.224	67735.8	238.113	286659
94.3464	16.483	87.5519	22.0474	79.9999	29.8063	95.5051	44.4456	97.1627	54.1378	97.0177	74.4202	97.0584	119.91	83.2564	184.556	97.4083	311.198	98.6532	586.301	98.451	1098.42	100.156	3072.99	129.205	10754.7	73.2933	43525.7	242.116	67735.8	237.993	286659
93.8147	16.3847	87.054	21.8903	79.9976	29.8175	94.9848	44.2352	96.6649	53.9751	96.5178	74.2378	96.5572	119.722	82.7621	184.391	96.9072	311.136	98.1492	586.413	97.9558	1098.99	99.6625	3075.97	129.707	10738.4	73.8003	43376.2	242.022	67735.8	237.89	286713
93.3113	16.3034	86.5596	21.7584	79.9984	29.795	94.4833	44.1033	96.1666	53.7871	95.9849	74.033	96.058	119.52	82.2798	184.276	96.4129	311.094	97.6503	586.534	97.453	1099.54	99.1634	3079.04	130.207	10722.7	74.2985	43236	241.904	67735.8	237.766	287201
92.813	16.2164	86.0471	21.6574	79.9997	29.8063	93.9865	43.9433	95.6608	53.6299	95.4809	73.9179	95.5561	119.348	81.7859	184.169	95.9105	311.049	97.1476	586.657	96.9568	1100.11	98.663	3081.92	130.707	10706.6	74.8006	43101	241.801	67735.8	237.65	287201
92.3133	16.1182	85.5511	21.5143	80.0009	29.7922	93.4819	43.7441	95.1633	53.4307	94.9815	73.7608	95.0562	119.16	79.997	183.686	95.41	311.015	96.6511	586.789	96.4551	1100.65	98.1608	3084.92	131.205	10691.4	75.2946	42968.7	241.697	67735.8	237.536	287418
91.8138	16.034	85.0485	21.3824	79.9988	29.8006	92.9847	43.601	94.6647	53.282	94.4831	73.5195	94.5567	118.88	79.7664	183.566	94.9112	310.999	96.1537	586.879	95.9552	1101.2	97.6616	3087.91	131.701	10675.7	75.7929	42835	241.587	67735.8	237.427	287743
91.312	15.9414	84.5476	21.2168	80.0002	29.7866	92.4838	43.4438	94.1632	53.0771	93.9827	73.2922	94.0542	118.686	79.3968	183.431	94.4115	310.971	95.6497	586.994	95.4535	1101.8	97.1604	3090.96	132.235	10659.9	76.2983	42705.7	241.51	67735.8	237.304	287851
90.8112	15.8488	84.0448	21.1046	80.0015	29.8034	91.9841	43.2586	93.6641	52.8779	93.4845	73.1463	93.5562	118.498	78.9131	183.341	93.9115	310.934	95.1487	587.115	94.9521	1102.33	96.6625	3093.94	132.736	10642.9	76.7978	42559.8	241.37	68169.3	237.188	288501
90.3095	15.7983	83.5366	21.0457	79.9991	29.7754	91.4822	43.0987	93.1646	52.732	92.9789	73.0144	93.0539	118.35	78.4146	183.198	93.4108	310.9	94.6504	587.241	94.4532	1102.89	96.1625	3097.03	133.24	10628.4	77.3011	42424.7	241.278	68277.7	237.082	288827
89.813	15.7057	83.0264	20.8997	79.9981	29.8006	90.9818	42.9444	92.6639	52.5664	92.4828	72.8404	92.5532	118.145	77.9147	183.027	92.9105	310.867	94.1494	587.339	93.9531	1103.41	95.6599	3100.19	133.742	10612.9	77.8219	42284.6	241.168	68277.7	236.965	288827
89.3108	15.5626	82.5371	20.7314	80.0014	29.7978	90.4821	42.7283	92.1639	52.3868	91.9824	72.6215	92.0544	117.92	77.4151	182.909	92.4091	310.844	93.6512	587.488	93.4523	1104.01	95.1602	3103.26	134.241	10598.5	78.3069	42154.6	241.053	68277.7	236.845	289098
88.8115	15.5205	82.0555	20.6051	80.001	29.7922	89.9865	42.6104	91.6624	52.1848	91.4831	72.4083	91.5587	117.724	76.9144	182.786	91.9109	310.83	93.1476	587.609	92.955	1104.57	94.6632	3106.43	134.738	10581.1	78.7927	42016.4	240.952	68277.7	236.737	289368
88.3094	15.4082	81.534	20.5125	79.9981	29.7922	89.4838	42.4308	91.1624	51.9519	90.981	72.2652	91.0556	117.491	76.4161	182.64	91.4097	310.771	92.6487	587.704	92.4527	1105.18	94.1627	3109.48	135.239	10566.2	79.3289	41873.5	240.84	68277.7	236.619	289693
87.8115	15.3268	80.9327	20.4339	80.0017	29.8006	88.9835	42.2541	90.6616	51.7863	90.4775	72.1389	90.5534	117.294	75.9163	182.522	90.9144	310.766	92.1375	587.856	91.9534	1105.7	93.6614	3112.6	135.743	10551.3	79.8778	41741.2	240.734	68277.7	236.507	289910
87.3082	15.2371	80.3715	20.3666	80.0009	29.781	88.4825	42.0745	90.1627	51.6432	89.9815	71.9481	90.0512	117.106	75.4154	182.365	90.4078	310.704	91.6174	587.965	91.4512	1106.29	93.1631	3115.84	136.242	10536.1	80.3936	41625.6	240.622	68277.7	236.371	289910
86.8127	15.108	80.0659	20.3497	80.0001	29.7922	87.9775	41.8556	89.6632	51.4777	89.481	71.7208	89.5525	116.904	74.9118	182.255	89.9098	310.712	91.1135	588.069	90.9536	1106.83	92.6628	3119.24	136.741	10522.5	80.8926	41504.2	240.514	68277.7	236.264	289910
86.3102	15.0182	80.0027	20.3862	80	29.7838	87.4829	41.6928	89.1602	51.2728	88.9787	71.5187	89.0526	116.722	74.4148	182.09	89.4097	310.667	90.6165	588.243	90.454	1107.44	92.1618	3122.39	137.242	10507.7	81.3878	41377	240.424	68277.7	236.149	289910
85.8093	14.9536	79.9999	20.3806	80.0005	29.8034	86.979	41.5329	88.6598	51.096	88.4801	71.3307	88.5525	116.506	73.9159	181.969	88.9093	310.662	90.114	588.383	89.9271	1108.05	91.6601	3125.46	137.74	10492.9	81.8876	41255	240.31	68277.7	236.033	290127
85.3096	14.847	80.0025	20.3778	79.9996	29.7754	86.4818	41.3505	88.1608	50.8687	87.9819	71.168	88.0533	116.29	73.4209	181.829	88.4073	310.609	89.6153	588.487	89.4226	1108.64	91.1438	3128.73	138.243	10478	82.3927	41146.6	240.206	68277.7	235.92	290452
84.8079	14.7263	80.0005	20.3862	79.9986	29.8006	85.9818	41.1793	87.6596	50.6892	87.4791	71.0585	87.5537	116.107	72.9129	181.669	87.9064	310.595	89.1148	588.594	88.9164	1109.19	90.6292	3131.9	138.74	10462.8	82.8933	41012.1	240.099	68277.7	235.802	290669
84.3131	14.645	79.9975	20.3666	80.0015	29.8119	85.4798	40.9969	87.1609	50.532	86.9802	70.8116	87.0518	115.925	72.415	181.573	87.4072	310.566	88.6145	588.723	88.4178	1109.81	90.1255	3135.56	139.242	10448.4	83.3895	40901	239.995	68277.7	235.695	290994
83.8075	14.5439	80.0019	20.375	79.9988	29.7922	84.9814	40.7921	86.6623	50.3412	86.4803	70.632	86.5497	115.743	71.9151	181.444	86.9069	310.558	88.1155	588.838	87.9189	1110.37	89.6271	3138.83	139.741	10432.9	83.8917	40775.1	239.881	68277.7	235.575	290994
83.3099	14.4429	80.0007	20.3834	79.9982	29.8147	84.4816	40.6265	86.1589	50.1195	85.9793	70.4412	86.0536	115.524	71.4186	181.296	86.4054	310.538	87.6129	588.981	87.4186	1110.97	89.1303	3142.01	140.242	10419.2	84.3911	40647.4	239.781	68277.7	235.464	290994
82.8089	14.3419	79.9985	20.361	80.001	29.8119	83.9785	40.4554	85.6611	49.8866	85.481	70.2841	85.5551	115.294	70.9165	181.181	85.9074	310.527	87.1134	589.116	86.92	1111.56	88.6269	3145.12	140.738	10405.1	84.8905	40540.3	239.672	68277.7	235.334	291211
82.3072	14.2465	80.0002	20.3722	80.0023	29.8063	83.4859	40.3122	85.1626	49.7267	84.9785	70.1353	85.0498	115.092	70.4152	181.038	85.4077	310.499	86.6133	589.231	86.4173	1112.13	88.1261	3148.42	141.24	10390.1	85.3864	40408.9	239.566	68277.7	235.237	291536
81.7796	14.1399	80.0022	20.3834	80	29.8147	82.9774	40.1102	84.662	49.5443	84.4788	69.9052	84.5502	114.929	69.9141	180.911	84.9074	310.451	86.1162	589.382	85.9201	1112.71	87.6273	3151.99	141.737	10375.8	85.893	40290.3	239.464	68277.7	235.113	292024
81.2816	14.0445	79.9995	20.3918	79.9998	29.8119	82.4809	39.9082	84.1569	49.345	83.9437	69.7172	84.0549	114.763	69.4131	180.782	84.4074	310.432	85.6104	589.5	85.4217	1113.3	87.1268	3155.56	142.241	10362.1	86.3903	40179.7	239.353	68277.7	234.996	292078
80.7809	13.9266	80.0008	20.3778	80.0015	29.8203	81.9817	39.7398	83.6588	49.1149	83.4458	69.5545	83.5508	114.603	68.914	180.642	83.9079	310.412	85.1138	589.64	84.916	1113.89	86.6271	3158.66	142.745	10347.4	86.8819	40054.2	239.253	68765.4	234.881	292511
80.27	13.8396	80.0002	20.361	79.9997	29.8091	81.4846	39.5742	83.1626	48.9129	82.95	69.3665	83.0532	114.37	68.4172	180.535	83.4102	310.409	84.6127	589.722	84.4182	1114.48	86.1255	3162.07	143.241	10332.2	87.3869	39940.7	239.14	68819.6	234.764	292620
79.7703	13.7498	79.9996	20.3722	80.0011	29.8147	80.9822	39.389	82.6596	48.7361	82.4424	69.1981	82.5521	114.18	67.9138	180.386	82.9095	310.35	84.1125	589.859	83.9225	1115.08	85.626	3165.36	143.738	10318.8	87.8913	39835.2	239.035	68819.6	234.649	292782
79.2685	13.6236	80	20.3638	79.9992	29.7922	80.4801	39.187	82.1621	48.5425	81.9481	69.0045	82.0521	113.95	67.4157	180.271	82.4078	310.322	83.6148	589.988	83.4148	1115.67	85.1268	3168.68	144.271	10304.1	88.3889	39716.1	238.937	68819.6	234.537	293162
78.7691	13.5394	80.002	20.3385	79.9986	29.7978	79.9744	39.0102	81.6583	48.3517	81.4476	68.7772	81.5526	113.792	66.9159	180.151	81.9083	310.322	83.1157	590.129	82.9195	1116.26	84.6239	3172.1	144.771	10290.1	88.8938	39609	238.828	68819.6	234.42	293162
78.2717	13.4243	80.0003	20.375	80.0018	29.8063	79.4714	38.8334	81.1627	48.1525	80.9479	68.6425	81.0553	113.588	66.4179	179.996	81.4093	310.322	82.613	590.297	82.4213	1116.91	84.1278	3175.51	145.27	10276.6	89.4043	39492.7	238.709	68819.6	234.304	293162
77.7733	13.3598	79.9992	20.3694	79.9987	29.8147	78.9749	38.6931	80.6604	47.9364	80.4452	68.432	80.549	113.386	65.9145	179.901	80.908	310.306	82.1137	590.401	81.9203	1117.5	83.6241	3179.03	145.769	10262.4	89.9226	39384.4	238.61	68819.6	234.181	293433
77.273	13.2756	80.0001	20.3694	80.0013	29.7922	78.4759	38.5135	80.1558	47.7428	79.9385	68.244	80.0446	113.192	65.4171	179.766	80.4074	310.277	81.6176	590.544	81.4224	1118.06	83.1264	3182.44	146.264	10248.3	90.4237	39276.6	238.505	68819.6	234.071	293704
76.7722	13.1241	80.0018	20.361	80	29.8091	77.9734	38.3199	79.6548	47.5744	79.4401	68.042	79.5506	112.942	64.9141	179.623	79.9036	310.252	81.1164	590.678	80.9215	1118.65	82.6272	3185.94	146.768	10234.7	90.9218	39164.8	238.403	68819.6	233.957	293866
76.2735	13.0567	79.998	20.3834	80.0008	29.795	77.4752	38.1656	79.1521	47.3948	78.9417	67.8596	79.0462	112.76	64.4158	179.497	79.4021	310.244	80.6132	590.824	80.4193	1119.28	82.1267	3189.47	147.272	10220.1	91.4218	39051.3	238.298	68819.6	233.837	294245
75.7717	12.9697	80.0012	20.4031	80	29.8119	76.9768	37.9355	78.6556	47.1731	78.4397	67.6744	78.5459	112.561	63.9145	179.351	78.9053	310.188	80.0947	590.959	79.9116	1119.86	81.6261	3193.09	147.777	10205.7	91.9237	38950.8	238.18	68819.6	233.73	294245
75.2657	12.8827	79.9998	20.375	79.9985	29.8091	76.4755	37.7755	78.1542	46.9599	77.9422	67.4864	78.0459	112.403	63.4142	179.236	78.4037	310.174	79.5756	591.116	79.4167	1120.5	81.1279	3196.7	148.279	10192.9	92.4221	38849	238.089	68819.6	233.612	294896
74.7715	12.7733	79.9997	20.3862	80.0003	29.8175	75.9759	37.6184	77.6473	46.7494	77.4392	67.2759	77.5446	112.193	62.9149	179.121	77.9024	310.129	79.0753	591.231	78.9134	1121.05	80.6248	3200.21	148.772	10180.1	92.9216	38748.5	237.976	68819.6	233.496	295329
74.2711	12.6667	79.999	20.375	80.0011	29.8091	75.4743	37.4472	77.1555	46.6035	76.9422	67.0711	77.0466	112.005	62.4149	179.006	77.4007	310.137	78.575	591.307	78.411	1121.68	80.12	3203.75	149.274	10166.8	93.4232	38639.3	237.871	68819.6	233.38	295329
73.7691	12.5741	80.0002	20.3694	80.0005	29.8034	74.9765	37.234	76.6535	46.3958	76.4435	66.9027	76.5458	111.792	61.916	178.854	76.9031	310.092	78.0766	591.487	77.8868	1122.31	79.6186	3207.39	149.772	10154.1	93.9224	38531	237.767	68819.6	233.26	295817
73.2729	12.5376	80.0018	20.3834	80	29.7894	74.4787	37.074	76.1543	46.1545	75.9425	66.7035	76.0493	111.576	61.4215	178.714	76.4013	310.07	77.5715	591.627	77.3767	1122.9	79.1032	3210.96	150.275	10140.2	94.4252	38438.7	237.657	68819.6	233.148	296087
72.7701	12.4169	79.9988	20.3722	79.9996	29.8147	73.9765	36.9	75.6544	45.9665	75.4367	66.5099	75.5451	111.357	60.9153	178.61	75.9027	310.061	77.077	591.753	76.879	1123.55	78.5864	3214.54	150.774	10126.8	94.9256	38327.2	237.55	69144.9	233.025	296413
72.2734	12.2935	80.0002	20.3638	79.9998	29.8034	73.4752	36.7205	75.157	45.7869	74.9436	66.3275	75.045	111.197	60.4132	178.478	75.4051	310.053	76.5755	591.91	76.381	1124.14	78.0867	3218.02	151.274	10113.1	95.4218	38225.4	237.455	69361.8	232.912	296413
71.7718	12.2177	80.0007	20.3525	80.0015	29.8006	72.9748	36.5353	74.6524	45.5933	74.4408	66.1002	74.5463	111.051	59.9144	178.344	74.8997	310.045	76.0751	592	75.88	1124.75	77.585	3221.74	151.771	10099.7	95.9192	38125.1	237.341	69361.8	232.791	296847
71.2732	12.1363	80.0003	20.3722	79.9997	29.7922	72.4746	36.3669	74.1562	45.3997	73.9417	65.9262	74.045	110.807	59.416	178.237	74.4044	310.016	75.5753	592.208	75.3803	1125.4	77.0873	3225.52	152.273	10087.1	96.4179	38019.5	237.23	69361.8	232.683	296955
70.768	12.0718	79.9995	20.3722	79.9992	29.8175	71.9787	36.1705	73.6541	45.192	73.4417	65.7691	73.5459	110.551	58.9153	178.139	73.9024	309.986	75.0747	592.275	74.879	1126	76.5864	3229.14	152.77	10074.4	96.9213	37914	237.122	69361.8	232.562	297226
70.2761	11.909	80.0001	20.3862	79.9986	29.8034	71.4771	36.0386	73.1551	44.9788	72.9383	65.5867	73.0455	110.366	58.416	178.007	73.4025	309.977	74.5764	592.404	74.3797	1126.6	76.0867	3232.46	153.268	10061.9	97.4229	37820.2	237.026	69361.8	232.441	297496
69.7737	11.8417	80.0005	20.3778	80.0027	29.8091	70.9741	35.8955	72.6579	44.8104	72.4439	65.3902	72.5443	110.17	57.9128	177.875	72.8998	309.958	74.0772	592.573	73.8792	1127.24	75.5879	3236.14	153.768	10048.1	97.929	37720.3	236.912	69361.8	232.333	297551
69.2733	11.7603	80.0017	20.3441	79.9991	29.8119	70.4767	35.6541	72.1554	44.6196	71.9423	65.1826	72.0482	110.032	57.4131	177.738	72.4018	309.935	73.5755	592.744	73.3809	1127.84	75.0846	3239.62	154.272	10035.9	98.4221	37625.1	236.805	69361.8	232.229	298039
68.7684	11.6874	79.9998	20.3862	79.9997	29.8147	69.9769	35.511	71.6556	44.4288	71.4413	64.9806	71.5499	109.771	56.9129	177.62	71.9009	309.868	73.0709	592.839	72.8804	1128.47	74.5859	3243.36	154.771	10022.9	98.92	37522.5	236.706	69361.8	232.104	298039
68.2722	11.6032	79.999	20.3862	79.9994	29.8006	69.4755	35.3623	71.1544	44.2183	70.9389	64.829	71.0437	109.575	56.4155	177.493	71.404	309.851	72.5758	593.024	72.3807	1129.06	74.0863	3247.23	155.272	10010.1	99.4227	37414	236.603	69361.8	231.994	298147
67.7721	11.4769	79.9989	20.3862	79.9989	29.7922	68.9743	35.1967	70.6569	44.0079	70.4429	64.6382	70.5453	109.345	55.9123	177.353	70.9031	309.862	72.0752	593.151	71.8794	1129.71	73.5878	3251.1	155.775	9996.45	99.9274	37317.9	236.488	69361.8	231.872	298580
67.2736	11.3787	80.0032	20.3834	80.0005	29.8231	68.4753	34.9807	70.1539	43.8058	69.9405	64.439	70.0467	109.174	55.4145	177.289	70.4035	309.851	71.5763	593.26	71.3816	1130.28	73.0876	3254.76	156.306	9982.9	100.431	37227	236.381	69361.8	231.753	298635
66.7723	11.3198	80.0002	20.361	79.9988	29.8063	67.9777	34.832	69.655	43.6206	69.4401	64.2538	69.5464	108.994	54.9148	177.216	69.9047	309.814	71.0766	593.423	70.8813	1130.93	72.5855	3258.54	156.806	9970.55	100.936	37125.1	236.276	69361.8	231.643	299122
66.2687	11.2524	79.9994	20.3469	79.9981	29.8147	67.4761	34.6299	69.155	43.4551	68.9427	64.0349	69.0472	108.75	54.4153	177.036	69.4022	309.789	70.5749	593.544	70.3788	1131.59	72.0888	3262.35	157.303	9958.08	101.444	37028.3	236.168	69361.8	231.529	299285
65.772	11.1458	80.0003	20.361	80.0024	29.8063	66.9721	34.4728	68.6526	43.2446	68.4398	63.8778	68.5449	108.576	53.9108	176.929	68.9046	309.8	70.0746	593.717	69.8788	1132.18	71.5898	3266.25	157.805	9945.35	101.969	36932.9	236.078	69361.8	231.41	299665
65.2719	11.0391	80.0011	20.4059	80.0021	29.795	66.4737	34.3016	68.1552	43.0594	67.9418	63.6898	68.0485	108.363	53.4138	176.789	68.4006	309.781	69.578	593.858	69.3794	1132.83	71.0865	3270.24	158.305	9932.69	102.473	36836	235.964	69361.8	231.287	299665
64.7713	10.9802	79.9995	20.3722	80.0003	29.8034	65.9786	34.1529	67.6525	42.8265	67.4418	63.4849	67.5515	108.155	52.9138	176.688	67.9031	309.756	69.0738	593.978	68.8835	1133.49	70.5844	3274.06	158.804	9920.33	102.967	36741.3	235.852	69361.8	231.174	299665
64.2716	10.8932	80.0004	20.3806	79.9983	29.8034	65.4735	33.948	67.1563	42.6497	66.9414	63.2408	67.0454	107.956	52.4125	176.562	67.4002	309.713	68.5755	594.119	68.3764	1134.1	70.087	3277.65	159.305	9908.4	103.464	36643.9	235.743	69361.8	231.06	300098
63.7706	10.8175	79.9975	20.389	80.0007	29.8175	64.9758	33.7909	66.657	42.4898	66.4404	63.1117	66.545	107.743	51.9128	176.444	66.9067	309.694	68.0616	594.296	67.8794	1134.73	69.585	3281.68	159.804	9896.02	103.966	36552.1	235.639	69361.8	230.958	300477
63.2718	10.6968	80.0025	20.375	80.0006	29.7894	64.4747	33.6422	66.1566	42.3018	65.9398	62.9377	66.0463	107.549	51.4141	176.326	66.4049	309.674	67.5403	594.436	67.3802	1135.37	69.0873	3285.62	160.306	9883.38	104.465	36461	235.54	69361.8	230.832	300749
62.7712	10.6154	79.999	20.3778	79.9986	29.8091	63.9755	33.4514	65.6561	42.0464	65.4401	62.7273	65.5463	107.378	50.913	176.197	65.9047	309.68	67.0365	594.582	66.8814	1135.98	68.5851	3289.46	160.802	9871.02	104.969	36371.5	235.423	69903.6	230.716	300749
62.2711	10.5228	80.0005	20.375	80.0004	29.8063	63.4754	33.2577	65.1549	41.8837	64.9414	62.5785	65.0452	107.148	50.409	176.135	65.4038	309.68	66.5422	594.747	66.3815	1136.61	68.0879	3293.35	161.301	9859.18	105.467	36275.4	235.322	69903.6	230.601	300911
61.7695	10.4471	80.0015	20.375	79.9998	29.8147	62.9739	33.1287	64.6547	41.7293	64.4404	62.3933	64.5452	106.948	49.9156	176.029	64.9029	309.638	66.0425	594.896	65.8509	1137.28	67.5874	3297.52	161.8	9846.36	105.965	36189.3	235.217	69903.6	230.494	301290
61.2723	10.3601	79.9989	20.3694	79.9984	29.8063	62.4741	32.9378	64.1561	41.5217	63.9419	62.1969	64.0481	106.707	49.4189	175.852	64.4022	309.646	65.5432	595.028	65.3457	1137.94	67.0659	3301.59	162.306	9834.53	106.467	36099.1	235.104	69903.6	230.373	301290
60.7704	10.2731	79.998	20.3778	80.0004	29.8091	61.9738	32.7667	63.6551	41.3168	63.4438	62.0005	63.5471	106.525	48.9145	175.759	63.9019	309.601	65.0433	595.168	64.8467	1138.67	66.5529	3306.06	162.804	9822.15	106.967	36003.7	235.011	69903.6	230.262	301290
60.2697	10.1833	80.0009	20.375	79.9995	29.8006	61.4756	32.6208	63.1563	41.1288	62.9411	61.7956	63.0474	106.348	48.4129	175.653	63.4005	309.57	64.5396	595.286	64.3458	1139.31	66.0546	3309.75	163.305	9809.78	107.464	35916.2	234.893	69903.6	230.149	301723
59.7712	10.1131	80.0006	20.3469	79.9998	29.8034	60.9755	32.4833	62.6556	40.9548	62.4398	61.602	62.5425	106.171	47.9122	175.543	62.9021	309.573	64.0436	595.424	63.8478	1139.89	65.5516	3314.12	163.805	9798.66	107.964	35830.3	234.784	69903.6	230.03	301832
59.2713	10.0065	79.9997	20.375	80.0001	29.8034	60.4743	32.2868	62.1551	40.75	61.9413	61.4196	62.0442	105.907	47.4133	175.411	62.4018	309.553	63.5397	595.578	63.3479	1140.56	65.0566	3318.06	164.304	9787.3	108.465	35738.6	234.683	69903.6	229.918	302374
58.7679	9.93635	80.0002	20.3778	79.999	29.8034	59.977	32.096	61.6535	40.5367	61.4392	61.2372	61.5479	105.742	46.9128	175.277	61.9005	309.553	63.0416	595.777	62.8492	1141.2	64.5527	3322.38	164.805	9774.84	108.964	35648.3	234.575	69903.6	229.797	302537
58.2742	9.82692	80.0005	20.3918	80.0013	29.8034	59.4757	31.9613	61.1556	40.3656	60.9417	61.0745	61.0468	105.545	46.4149	175.167	61.4035	309.542	62.5409	595.889	62.3455	1141.9	64.0551	3326.37	165.302	9762.99	109.466	35562.9	234.475	69903.6	229.681	302916
57.7715	9.75676	79.9982	20.3694	80.0004	29.795	58.9744	31.7565	60.655	40.1944	60.4451	60.951	60.5457	105.349	45.9153	175.08	60.9028	309.517	62.0441	596.072	61.8493	1142.53	63.5548	3330.72	165.802	9750.9	109.965	35465.4	234.358	69903.6	229.57	302916
57.27	9.70345	80.0026	20.4059	79.9987	29.8091	58.4737	31.5937	60.1596	40.0064	59.9412	60.7125	60.0476	105.124	45.4133	174.971	60.3967	309.495	61.5435	596.201	61.3432	1143.2	63.055	3334.9	166.303	9738.97	110.465	35381	234.259	69903.6	229.452	303241
56.769	9.59962	79.9997	20.361	79.9988	29.8091	57.9742	31.4366	59.6533	39.7959	59.4413	60.5526	59.5454	104.936	44.9144	174.87	59.9027	309.483	61.041	596.338	60.8494	1143.87	62.5551	3339	166.803	9727.23	110.963	35299.9	234.151	69903.6	229.331	303620
56.2718	9.4958	79.9997	20.3834	80.0001	29.8231	57.4747	31.3019	59.1546	39.6304	58.9389	60.3954	59.0485	104.746	44.411	174.766	59.4011	309.483	60.5379	596.504	60.3498	1144.56	62.0534	3343.19	167.302	9715.76	111.461	35218.4	234.05	69903.6	229.261	304000
55.7727	9.40039	80.0005	20.3722	79.9995	29.7978	56.9749	31.1139	58.6564	39.462	58.4408	60.1793	58.5432	104.507	43.9147	174.634	58.9007	309.45	60.0427	596.641	59.8467	1145.23	61.5535	3347.73	167.81	9703.93	111.964	35136.7	233.941	69903.6	229.099	304000
55.2706	9.32463	79.9992	20.3638	80.0009	29.8119	56.474	30.9764	58.1508	39.26	57.938	59.9829	58.0484	104.308	43.4259	174.536	58.3995	309.475	59.5402	596.796	59.3483	1145.88	61.0552	3352.05	168.337	9692.11	112.465	35051.5	233.836	70174.6	228.996	304271
54.7701	9.24886	79.9982	20.3806	80.0001	29.8119	55.9746	30.8249	57.6533	39.0691	57.4407	59.7977	57.5438	104.12	42.9336	174.415	57.902	309.436	59.041	597.003	58.8468	1146.52	60.5533	3356.38	168.832	9680.18	112.966	34967.7	233.726	70445.5	228.881	304541
54.27	9.18713	80.0023	20.3834	80.002	29.7866	55.4721	30.5948	57.1542	38.8671	56.9403	59.6322	57.0475	103.926	42.434	174.311	57.4033	309.408	58.539	597.11	58.3448	1147.21	60.0507	3360.91	169.332	9668.53	113.476	34883.8	233.624	70445.5	228.763	304541
53.7702	9.08611	79.9998	20.3806	80.0001	29.8006	54.9755	30.446	56.6539	38.6987	56.4418	59.461	56.5454	103.733	41.9215	174.185	56.9006	309.394	58.0444	597.248	57.8483	1147.85	59.5549	3365.33	169.832	9657.23	113.994	34798.6	233.521	70445.5	228.642	305029
53.2714	8.99912	79.9984	20.3806	80.0005	29.8034	54.4758	30.3338	56.1514	38.5135	55.9405	59.2842	56.0433	103.539	41.4149	174.07	56.3995	309.38	57.5432	597.377	57.345	1148.55	59.0536	3369.45	170.34	9645.41	114.496	34709.7	233.415	70445.5	228.527	305355
52.7685	8.95142	80.0005	20.3974	79.9986	29.8034	53.9728	30.171	55.6535	38.3283	55.4393	59.1102	55.5491	103.281	40.9078	173.952	55.8985	309.388	57.0381	597.553	56.8445	1149.23	58.5473	3374.09	170.84	9633.76	114.996	34632.4	233.316	70445.5	228.404	305625
52.2709	8.88127	80.0004	20.3694	80.0003	29.8006	53.47	29.9999	55.1532	38.1347	54.9414	58.9306	55.0421	103.115	40.4105	173.854	55.4013	309.408	56.5374	597.702	56.3443	1149.88	58.0536	3378.38	171.34	9622.2	115.496	34550	233.22	70445.5	228.296	305625
51.7686	8.76341	80.0003	20.375	80.002	29.8091	52.9747	29.8231	54.6546	37.9523	54.4383	58.7707	54.5467	102.933	39.9056	173.792	54.8879	309.388	56.0212	597.87	55.8456	1150.54	57.5507	3382.7	171.834	9611	115.994	34475.6	233.11	70445.5	228.17	305625
51.2711	8.71851	80.0011	20.3806	79.9998	29.7838	52.4755	29.6912	54.1531	37.7924	53.9399	58.535	54.0461	102.759	39.4094	173.66	54.37	309.368	55.5064	598.044	55.3443	1151.25	57.0527	3387.24	172.335	9599.7	116.493	34391.1	233.014	70445.5	228.053	305896
50.7711	8.61188	79.999	20.375	79.9979	29.8006	51.9728	29.52	53.6489	37.61	53.4388	58.4003	53.5459	102.602	38.9065	173.59	53.8662	309.351	55.0056	598.221	54.8471	1151.9	56.5524	3391.93	172.836	9588.96	116.996	34308	232.904	70445.5	227.94	306167
50.2679	8.54173	80.0006	20.3806	79.9995	29.7838	51.473	29.3713	53.1524	37.3967	52.939	58.2123	53.0461	102.335	38.4058	173.427	53.3652	309.335	54.5089	598.353	54.3452	1152.58	56.0543	3396.3	173.338	9577.31	117.494	34224.9	232.793	70933.3	227.823	306167
49.7698	8.4351	79.9987	20.3582	80.0006	29.8006	50.9735	29.1917	52.654	37.2199	52.4417	58.0355	52.5457	102.164	37.9082	173.34	52.8677	309.346	54.0076	598.499	53.8103	1153.32	55.5539	3401.2	173.837	9566.83	117.997	34144.8	232.686	70987.5	227.705	306167
49.2695	8.37056	80.0012	20.3497	79.9984	29.8034	50.4737	29.0346	52.1564	37.0488	51.9392	57.8531	52.0477	101.94	37.4018	173.234	52.3685	309.315	53.5047	598.642	53.3126	1153.96	55.0282	3406.24	174.335	9555.01	118.495	34060.8	232.578	70987.5	227.589	306329
48.7708	8.30602	80.0005	20.3694	79.9999	29.7978	49.9747	28.9027	51.6545	36.886	51.4415	57.6735	51.5449	101.774	36.8797	173.091	51.8678	309.304	53.0083	598.813	52.8123	1154.69	54.5203	3411.05	174.834	9543.27	118.993	33977.7	232.476	70987.5	227.473	306709
48.2671	8.20219	80.0006	20.3722	80.0018	29.8091	49.4742	28.7399	51.1527	36.6896	50.9387	57.4967	51.0447	101.561	36.3776	172.981	51.3666	309.309	52.5078	598.951	52.3105	1155.36	54.0171	3415.64	175.336	9532.69	119.494	33898.4	232.365	70987.5	227.358	307034
47.7684	8.13485	79.9977	20.3834	79.9994	29.7978	48.9724	28.5351	50.6518	36.5128	50.4417	57.3396	50.5453	101.432	35.8767	172.866	50.8685	309.304	52.0075	599.128	51.8127	1156.04	53.5178	3420.57	175.835	9522.12	119.996	33834.8	232.262	70987.5	227.247	307251
47.2737	8.08714	80.0019	20.3834	79.9992	29.8063	48.4757	28.3892	50.1541	36.336	49.9392	57.1628	50.0447	101.224	35.3741	172.793	50.3677	309.304	51.5077	599.265	51.311	1156.7	53.0182	3425.13	176.338	9510.74	120.496	33752.4	232.148	70987.5	227.123	307576
46.7653	7.95806	79.9999	20.3525	80.0011	29.7978	47.9732	28.2433	49.6486	36.1733	49.4422	56.9888	49.5455	100.985	34.8754	172.698	49.8656	309.293	51.0086	599.414	50.8126	1157.4	52.5238	3430.05	176.835	9499.91	120.993	33675.7	232.049	70987.5	227.017	308117
46.2734	7.91036	80.0007	20.3694	79.9984	29.8091	47.4779	28.1114	49.1525	36.0414	48.9396	56.8289	49.0479	100.809	34.376	172.602	49.3662	309.281	50.5078	599.591	50.3119	1158.08	52.022	3434.99	177.336	9489.34	121.494	33601.3	231.948	70987.5	226.904	308334
45.7671	7.85143	79.9999	20.375	80.0007	29.8147	46.9732	27.943	48.6556	35.8337	48.4447	56.6689	48.5464	100.595	33.8718	172.496	48.8703	309.29	50.0046	599.737	49.8094	1158.78	51.517	3439.86	177.835	9478.43	121.995	33524.1	231.832	70987.5	226.785	308334
45.2647	7.72796	79.9986	20.3441	79.999	29.8091	46.4738	27.7943	48.1555	35.6345	47.9438	56.4865	48.0425	100.455	33.3698	172.4	48.3671	309.29	49.5084	599.882	49.3135	1159.52	51.0192	3444.44	178.334	9466.85	122.494	33454.6	231.731	70987.5	226.674	308334
44.7716	7.66342	79.9994	20.3413	79.9985	29.8034	45.9744	27.6315	47.6547	35.4886	47.4411	56.2901	47.5454	100.292	32.8697	172.285	47.87	309.253	49.0073	600.073	48.8151	1160.17	50.5213	3449.51	178.833	9456.28	122.995	33377.4	231.617	70987.5	226.561	308822
44.2732	7.57643	80.001	20.3778	80.0007	29.8034	45.4718	27.4968	47.1517	35.2753	46.9387	56.1722	47.0444	100.107	32.3801	172.153	47.369	309.22	48.5091	600.188	48.3164	1160.91	50.0174	3454.58	179.334	9445.72	123.494	33298.5	231.512	70987.5	226.436	308877
43.7673	7.51751	80.0017	20.3918	80.0007	29.8063	44.973	27.365	46.6504	35.1462	46.4475	55.9899	46.5483	99.8546	31.8849	172.047	46.871	309.22	48.0078	600.365	47.818	1161.6	49.5173	3459.53	179.844	9435.15	123.997	33230	231.414	70987.5	226.324	309147
43.254	7.467	79.9988	20.4003	79.9982	29.7894	44.473	27.1938	46.1539	34.9638	45.9576	55.8047	46.0466	99.647	31.3789	171.943	46.3656	309.206	47.5087	600.559	47.3246	1162.3	49.0212	3464.55	180.368	9423.86	124.495	33156.3	231.298	70987.5	226.211	309418
42.7587	7.35195	80.0021	20.3329	79.9988	29.7978	43.9839	27.0142	45.6526	34.7843	45.4607	55.6643	45.5455	99.4674	30.8653	171.831	45.865	309.166	47.0045	600.727	46.8322	1163.04	48.52	3469.61	180.869	9412.94	124.995	33078.9	231.19	70987.5	226.097	309418
42.2945	7.30705	79.9989	20.3862	80.0011	29.8063	43.4896	26.8991	45.1491	34.6187	44.9534	55.4791	45.0484	99.3327	30.3694	171.73	45.3693	309.177	46.508	600.865	46.3335	1163.74	48.0175	3474.53	181.368	9402.91	125.515	33003.8	231.083	70987.5	225.978	309635
41.8142	7.22287	80.0008	20.3638	80.0021	29.8119	42.9915	26.7532	44.6516	34.4279	44.4403	55.2967	44.547	99.1783	29.8681	171.648	44.8801	309.147	46.0067	601.008	45.8241	1164.44	47.5188	3479.72	181.869	9392.16	126.029	32925.1	230.987	70987.5	225.862	309960
41.2265	7.1443	79.9994	20.3469	79.9995	29.8034	42.4891	26.6242	44.1517	34.2651	43.9344	55.1733	44.0425	98.9679	29.369	171.575	44.3887	309.096	45.5057	601.179	45.3141	1165.19	47.0163	3485.1	182.366	9381.6	126.527	32855.7	230.874	70987.5	225.751	310068
40.6819	7.06011	80.0007	20.3469	80.0007	29.795	41.9797	26.4446	43.6524	34.0799	43.4368	55.0021	43.5495	98.7743	28.8704	171.486	43.8859	309.152	45.0097	601.314	44.8074	1165.93	46.5215	3490.59	182.867	9370.59	127.026	32782	230.769	70987.5	225.641	310502
40.1843	6.97313	80	20.3666	80.0013	29.8034	41.4711	26.2425	43.1524	33.9312	42.9347	54.8562	43.0509	98.5442	28.3751	171.41	43.3712	309.099	44.5065	601.53	44.3091	1166.63	46.0191	3495.79	183.364	9360.11	127.527	32712.6	230.677	71475.1	225.524	310502
39.6846	6.90859	80.0012	20.3189	79.9995	29.8203	40.9703	26.1555	42.6519	33.7741	42.4335	54.6485	42.5607	98.3814	27.872	171.298	42.8451	309.09	43.9887	601.684	43.8094	1167.37	45.5187	3501.28	183.861	9349.53	128.027	32639.1	230.562	71529.3	225.408	310990
39.1795	6.83843	80.0009	20.3497	79.9983	29.8175	40.4694	26.0461	42.1514	33.6029	41.9375	54.5054	42.0641	98.2383	27.3759	171.222	42.3302	309.102	43.4867	601.807	43.3116	1168.06	45.02	3507.08	184.365	9338.61	128.529	32571.8	230.454	71529.3	225.285	311478
38.6774	6.75145	79.9988	20.3666	80.0003	29.8175	39.9669	25.889	41.6517	33.4458	41.4375	54.3483	41.5584	98.0475	26.872	171.079	41.8294	309.082	42.9929	601.981	42.8079	1168.8	44.516	3512.16	184.872	9327.96	129.025	32495.8	230.357	71529.3	225.18	311586
38.1771	6.71216	79.9998	20.3806	80.0014	29.7978	39.468	25.6813	41.1551	33.2493	40.9371	54.208	41.0432	97.8483	26.3724	170.995	41.3304	309.074	42.4907	602.119	42.3015	1169.49	44.0208	3517.43	185.37	9318.21	129.525	32425.1	230.252	71529.3	225.063	312074
37.6793	6.62237	80.0015	20.375	80.0002	29.7978	38.9691	25.5606	40.6539	33.1118	40.4373	54.0284	40.5412	97.6715	25.8739	170.894	40.8291	309.068	41.9796	602.296	41.7705	1170.23	43.5301	3522.57	185.869	9308.81	130.021	32354.3	230.152	71529.3	224.941	312128
37.1832	6.54099	80.0002	20.361	79.9984	29.8175	38.4675	25.454	40.1512	32.9603	39.9315	53.8881	40.0381	97.475	25.3636	170.812	40.3332	309.026	41.4708	602.45	41.2753	1170.98	43.0094	3528.39	186.368	9298.34	130.527	32285	230.036	71529.3	224.827	312507
36.6789	6.44839	79.9987	20.3862	80.0013	29.8371	37.9642	25.3446	39.6492	32.8004	39.4349	53.731	39.5406	97.3123	24.8371	170.694	39.8318	309.026	40.9688	602.672	40.7764	1171.71	42.5036	3534.37	186.867	9288.48	131.022	32210.4	229.937	71529.3	224.704	312669
36.1862	6.40068	80.0008	20.3722	80.0001	29.8034	37.4665	25.1145	39.1489	32.6236	38.9355	53.5542	39.0385	97.1355	24.3401	170.602	39.3315	309.062	40.4717	602.818	40.2791	1172.45	41.9979	3540.13	187.366	9278.01	131.524	32144.7	229.832	71529.3	224.595	312832
35.6867	6.33895	80.0006	20.375	80	29.8175	36.9723	24.9854	38.6512	32.4636	38.4326	53.397	38.5367	96.9615	23.8387	170.526	38.8279	309.026	39.9724	602.966	39.7756	1173.19	41.4881	3546.04	187.867	9267	132.021	32072.5	229.733	71529.3	224.484	313212
35.1815	6.25196	79.9986	20.3469	80.0004	29.7978	36.4701	24.89	38.1503	32.3289	37.9327	53.2483	38.0385	96.7876	23.3364	170.43	38.3293	309.015	39.4704	603.098	39.2763	1173.93	40.9816	3551.85	188.37	9257.34	132.521	32006.8	229.621	71529.3	224.353	313212
34.679	6.19023	79.9982	20.3778	80.0013	29.7978	35.9733	24.7272	37.6536	32.1802	37.4263	53.108	37.5382	96.6472	22.833	170.383	37.8254	309.006	38.9691	603.225	38.774	1174.68	40.4814	3557.71	188.867	9247.13	133.027	31946	229.527	71529.3	224.245	313753
34.1783	6.13691	79.9997	20.3666	80.0009	29.8259	35.4736	24.5505	37.1466	32.0203	36.9353	52.9481	37.0446	96.5013	22.335	170.31	37.3253	309.02	38.466	603.435	38.2763	1175.43	39.9788	3563.53	189.368	9236.83	133.526	31878	229.418	71529.3	224.136	313753
33.677	6.06957	80.0019	20.389	79.9989	29.8034	34.9681	24.427	36.6512	31.8323	36.442	52.7965	36.5434	96.2712	21.8302	170.231	36.8279	308.987	37.965	603.629	37.772	1176.19	39.4811	3569.3	189.867	9225.63	134.025	31805.9	229.307	71529.3	224.015	313808
33.1728	5.98258	80.0007	20.3469	80.0001	29.8063	34.4694	24.3428	36.154	31.6723	35.942	52.6254	36.0434	96.1141	21.3278	170.108	36.3268	308.995	37.4655	603.786	37.2722	1176.91	38.9801	3574.93	190.366	9216.14	134.531	31737.2	229.2	71746.1	223.901	314403
32.6727	5.91523	79.9974	20.3582	80.0009	29.8119	33.9623	24.2165	35.6437	31.5348	35.4381	52.4879	35.5407	95.9064	20.8318	170.038	35.831	308.998	36.9692	603.929	36.7712	1177.68	38.4767	3581.29	190.873	9206.66	135.029	31676	229.092	72071.2	223.782	314837
32.1773	5.85911	80.0016	20.3582	80.0004	29.8119	33.46	24.0482	35.1459	31.3833	34.9343	52.3532	35.0386	95.7689	20.328	169.956	35.3303	308.987	36.4685	604.078	36.2688	1178.46	37.9809	3587.39	191.373	9196.54	135.529	31604.4	228.978	72071.2	223.675	315054
31.6807	5.79457	80.0007	20.375	80.0007	29.8063	32.9555	23.9022	34.6465	31.257	34.4384	52.2044	34.5406	95.623	19.8245	169.892	34.8272	308.942	35.9675	604.193	35.7716	1179.24	37.4789	3593.64	191.879	9185.71	136.032	31539.2	228.873	72071.2	223.56	315379
31.1878	5.73284	80.0008	20.3806	80.0001	29.8175	32.4653	23.7788	34.1523	31.083	33.935	52.095	34.0344	95.4659	19.3291	169.861	34.3291	308.942	35.4743	604.437	35.2723	1179.98	36.9807	3599.86	192.398	9175.59	136.528	31475	228.773	72071.2	223.441	315433
30.6863	5.68794	79.9987	20.4003	80.0001	29.8063	31.9691	23.6918	33.6504	30.909	33.4309	51.9098	33.5283	95.3087	18.8287	169.779	33.8293	308.928	34.9689	604.633	34.7753	1180.72	36.4859	3605.9	192.899	9165.93	137.03	31409.3	228.665	72071.2	223.315	315921
30.1862	5.61217	80.0007	20.375	80.0007	29.8063	31.4715	23.588	33.152	30.808	32.9233	51.7527	33.0272	95.0815	18.3264	169.673	33.3295	308.886	34.4669	604.773	34.2798	1181.53	35.9869	3612.5	193.401	9156	137.548	31339.3	228.547	72071.2	223.212	315975
29.69	5.54763	80.0004	20.3806	79.9996	29.8034	30.9738	23.3747	32.6517	30.6312	32.4222	51.6404	32.5327	94.9159	17.8315	169.583	32.827	308.886	33.9656	604.905	33.7786	1182.31	35.4816	3619.07	193.902	9145.71	138.06	31270.4	228.446	72071.2	223.092	316463
29.1911	5.47187	79.9994	20.3554	79.9989	29.8063	30.4748	23.2737	32.1523	30.4741	31.927	51.517	32.042	94.7924	17.3285	169.527	32.3209	308.874	33.4658	605.057	33.2757	1183.09	34.9777	3625.59	194.401	9136.13	138.562	31208.4	228.335	72071.2	222.976	316463
28.6859	5.39891	79.9999	20.3778	80.0017	29.8175	29.9758	23.1614	31.6524	30.3506	31.439	51.357	31.5457	94.6521	16.8319	169.46	31.8193	308.88	32.9613	605.256	32.7723	1183.9	34.4811	3632.37	194.9	9125.84	139.062	31147.7	228.227	72071.2	222.854	316842
28.1782	5.3456	80.0007	20.3638	79.9996	29.8091	29.4828	23.0773	31.158	30.2103	30.9364	51.2448	31.0435	94.523	16.3322	169.409	31.3307	308.83	32.4627	605.399	32.2736	1184.69	33.9786	3638.8	195.4	9116.71	139.559	31082	228.12	72071.2	222.746	317005
27.6752	5.29789	80.0019	20.3778	80.0007	29.8091	28.9773	22.951	30.6564	30.0672	30.4358	51.1045	30.5442	94.3378	15.836	169.345	30.8144	308.818	31.9389	605.607	31.769	1185.47	33.4731	3645.55	195.899	9107.87	140.061	31019.9	228.021	72071.2	222.634	317221
27.1723	5.22213	80.0001	20.3806	79.9991	29.8119	28.4692	22.7714	30.1594	29.9578	29.9361	50.967	30.0465	94.1526	15.3329	169.308	30.2986	308.83	31.4378	605.753	31.2693	1186.3	32.9651	3652.42	196.401	9098.01	140.561	30954.7	227.906	72071.2	222.515	317546
26.6726	5.18565	80.0002	20.361	80.0017	29.8063	27.9627	22.6592	29.6645	29.8483	29.4416	50.8379	29.5519	93.9759	14.8377	169.3	29.8013	308.81	30.9381	605.941	30.7679	1187.13	32.4712	3659.36	196.899	9087.54	141.058	30893.4	227.811	72071.2	222.402	318034
26.1763	5.10147	79.9973	20.3666	79.999	29.8091	27.4623	22.575	29.1637	29.6547	28.9398	50.6779	29.0542	93.8215	14.3332	169.288	29.3084	308.782	30.4398	606.067	30.2704	1187.97	31.9798	3666.07	197.396	9076.88	141.561	30827.6	227.693	72071.2	222.284	318089
25.6733	5.05096	79.9989	20.3806	79.9996	29.8147	26.9603	22.4711	28.6528	29.506	28.4366	50.5994	28.5424	93.7121	13.8313	169.244	28.8	308.776	29.9432	606.297	29.748	1188.8	31.4858	3673.14	197.897	9067.84	142.06	30767.7	227.603	72288	222.169	318522
25.1759	5.00045	80.0007	20.3834	80.0002	29.8006	26.4426	22.3589	28.1469	29.391	27.9296	50.4927	28.0317	93.6363	13.3284	169.21	28.2932	308.754	29.4446	606.454	29.2499	1189.66	30.9559	3680.7	198.401	9058.27	142.56	30704.9	227.486	72613.1	222.051	318630
24.6718	4.92188	80.0005	20.3638	80.0001	29.8063	25.9298	22.2663	27.6446	29.2619	27.43	50.3412	27.5367	93.4539	12.7999	169.201	27.7883	308.779	28.9446	606.625	28.7421	1190.49	30.4497	3688.29	198.898	9049.61	143.061	30642.5	227.383	72613.1	221.938	318630
24.1756	4.89662	79.9992	20.3666	79.9963	29.7894	25.4275	22.0951	27.1447	29.1496	26.9298	50.1869	27.0322	93.2659	12.2883	169.201	27.2901	308.743	28.4336	606.816	28.2341	1191.37	29.9537	3695.82	199.398	9039.77	143.558	30583.4	227.277	72613.1	221.826	318847
23.6775	4.83489	79.9991	20.3694	80.0016	29.8034	24.9306	22.0166	26.6425	29.0542	26.4312	50.069	26.5357	93.1256	11.8088	169.193	26.7883	308.714	27.9264	606.959	27.7341	1192.23	29.4618	3702.97	199.901	9030.2	144.058	30521.3	227.17	72613.1	221.706	319172
23.1721	4.77315	79.9995	20.3694	80.002	29.8091	24.4267	21.924	26.1426	28.942	25.9294	49.9483	26.0355	92.9881	11.3093	169.196	26.2878	308.7	27.4296	607.117	27.2342	1193.12	28.9551	3710.86	200.403	9021.6	144.557	30462.1	227.062	72613.1	221.588	319172
22.6693	4.73106	79.9985	20.3497	79.9988	29.8091	23.9299	21.8089	25.6437	28.8129	25.4266	49.8473	25.5327	92.8955	10.8094	169.19	25.7878	308.67	26.9297	607.324	26.7311	1193.99	28.4479	3718.94	200.899	9012.58	145.056	30398.6	226.954	72613.1	221.472	319606
22.171	4.69458	80.0028	20.3694	79.9993	29.8034	23.4329	21.7163	25.1403	28.6698	24.9295	49.7351	25.0335	92.758	10.3079	169.199	25.2899	308.695	26.4264	607.523	26.2341	1194.88	27.9443	3726.68	201.397	9002.55	145.553	30340.7	226.843	72613.1	221.37	319931
21.6688	4.64127	79.9984	20.375	79.9999	29.795	22.9264	21.6658	24.6409	28.5519	24.4257	49.6537	24.5342	92.6233	9.80973	169.201	24.7886	308.658	25.9292	607.74	25.7302	1195.76	27.4419	3734.58	201.895	8993.42	146.055	30280.7	226.752	72613.1	221.238	320256
21.1661	4.58515	80.0003	20.3666	80.002	29.795	22.4239	21.5255	24.1443	28.4537	23.897	49.5555	24.0358	92.5307	9.31142	169.21	24.2844	308.647	25.4301	607.894	25.232	1196.65	26.9402	3743.06	202.395	8984.32	146.555	30216.4	226.637	72613.1	221.125	320256
20.6648	4.5627	79.9995	20.3582	80.0001	29.7978	21.9232	21.4581	23.6399	28.3274	23.3968	49.4124	23.537	92.3848	8.80817	169.232	23.7931	308.627	24.9283	608.087	24.7338	1197.58	26.4444	3751.43	202.893	8974.55	147.053	30161.5	226.532	72613.1	221.016	320582
20.1653	4.48413	80.0006	20.3497	80.0015	29.781	21.4198	21.3291	23.139	28.2264	22.889	49.3114	23.0293	92.2389	8.31136	169.28	23.2886	308.613	24.428	608.281	24.2319	1198.56	25.9414	3759.51	203.396	8965.53	147.556	30103.8	226.43	72613.1	220.894	320798
19.6707	4.45045	79.9998	20.3497	79.9997	29.795	20.9182	21.2842	22.6352	28.131	22.3905	49.2075	22.5292	92.121	7.80398	169.302	22.7839	308.639	23.9298	608.506	23.7316	1199.49	25.443	3768.19	203.917	8955.59	148.061	30043.6	226.315	72613.1	220.774	321340
19.169	4.41397	80.0011	20.3666	79.9991	29.8034	20.4211	21.1551	22.1358	28.0637	21.891	49.1739	22.0274	91.9639	7.32118	169.336	22.2848	308.642	23.4306	608.688	23.23	1200.43	24.9391	3776.96	204.44	8945.57	148.56	29980	226.216	72613.1	220.659	321773
18.669	4.3803	80.0006	20.3862	79.9985	29.8063	19.9175	21.0962	21.6394	27.9318	21.3843	49.042	21.5301	91.8797	6.80745	169.417	21.7836	308.661	22.9324	608.921	22.7345	1201.41	24.4413	3785.27	204.934	8936.53	149.06	29914.3	226.106	72613.1	220.541	321881
18.1716	4.32979	79.999	20.3918	80.002	29.8034	19.422	21.0204	21.1379	27.842	20.8837	48.9634	21.0244	91.7983	6.29773	169.488	21.2825	308.625	22.4279	609.086	22.232	1202.44	23.9434	3794.51	205.432	8927.5	149.582	29851.5	226.003	72613.1	220.429	322424
17.674	4.29893	79.9998	20.3806	80.0007	29.8119	18.924	20.9587	20.6395	27.741	20.3859	48.8652	20.5212	91.7085	5.79619	169.583	20.7833	308.667	21.9236	609.359	21.7286	1203.49	23.4421	3803.76	205.933	8917.75	150.095	29793.1	225.897	72613.1	220.301	322424
17.1721	4.27367	80.0027	20.3273	79.9997	29.795	18.4254	20.8885	20.1402	27.6203	19.8826	48.7698	20.0251	91.5766	5.3042	169.69	20.2852	308.639	21.4203	609.572	21.2244	1204.56	22.9382	3812.67	206.433	8908.53	150.596	29735.9	225.792	72613.1	220.196	322641
16.6737	4.21755	79.9992	20.3694	79.9978	29.8034	17.9258	20.8127	19.6438	27.553	19.3835	48.6912	19.5063	91.47	4.79159	169.822	19.7854	308.65	20.9234	609.799	20.7294	1205.65	22.437	3822.4	206.929	8899.42	151.093	29680.3	225.699	72613.1	220.088	322965
16.1743	4.18949	80.0002	20.3582	80.0005	29.8006	17.4274	20.7594	19.1431	27.4772	18.8883	48.5902	18.9962	91.3999	4.29303	169.965	19.2839	308.686	20.4225	610.024	20.2285	1206.8	21.9343	3832.42	207.43	8890.92	151.592	29622.4	225.574	72613.1	219.978	323345
15.6753	4.16704	79.9979	20.3525	80.0017	29.7978	16.9253	20.6837	18.6456	27.3846	18.3923	48.5397	18.4917	91.3045	3.79561	170.038	18.7923	308.692	19.8963	610.301	19.7272	1207.94	21.4354	3842.48	207.933	8882.25	152.094	29569.7	225.482	73155	219.847	323507
15.1727	4.13337	80.0003	20.3666	79.9991	29.8006	16.4273	20.5939	18.1415	27.3116	17.8899	48.4443	17.9956	91.1417	3.28118	170.144	18.2857	308.728	19.3917	610.582	19.2291	1209.08	20.9333	3853.17	208.437	8873.41	152.592	29522.8	225.365	73155	219.742	323561
14.674	4.11092	80.0013	20.3778	79.9994	29.8063	15.9283	20.5574	17.6415	27.2808	17.391	48.3797	17.4983	91.0575	2.77683	170.273	17.7856	308.726	18.8929	610.79	18.7273	1210.27	20.4334	3863.88	208.929	8865.1	153.094	29468.6	225.266	73155	219.62	324049
14.1755	4.08286	79.9991	20.3694	80.0001	29.7866	15.4308	20.5041	17.1421	27.1882	16.8926	48.332	16.9985	90.9986	2.30833	170.321	17.2892	308.779	18.3927	611.076	18.2284	1211.5	19.9351	3874.23	209.429	8855.7	153.593	29406.3	225.155	73155	219.501	324429
13.6776	4.05199	80.0005	20.375	80.002	29.795	14.9283	20.3946	16.642	27.1405	16.3915	48.2703	16.5007	90.9341	2.05235	170.366	16.7874	308.799	17.893	611.396	17.6971	1212.83	19.4318	3885.49	209.928	8845.5	154.094	29342.8	225.046	73155	219.386	324699
13.1545	4.02673	80.0006	20.3497	79.9992	29.8175	14.427	20.3862	16.1381	27.0759	15.8916	48.2086	15.9976	90.8639	2.00019	170.355	16.2869	308.841	17.3974	611.651	17.1975	1214.2	18.9044	3897.23	210.427	8837.18	154.593	29292.3	224.952	73155	219.272	325133
12.6757	4.01551	79.9997	20.3694	79.9999	29.8063	13.9311	20.3582	15.6415	27.003	15.3913	48.1525	15.5012	90.7797	2.00014	170.36	15.7881	308.872	16.8974	611.965	16.6983	1215.55	18.4017	3909.09	210.928	8826.98	155.09	29236.7	224.837	73155	219.154	325133
12.1835	4.00148	80.0005	20.3554	79.9991	29.8063	13.4325	20.3133	15.1419	26.9356	14.8896	48.1076	15.0019	90.7825	2.00061	170.349	15.2875	308.886	16.3928	612.347	16.1986	1216.97	17.9017	3920.59	211.428	8817.67	155.59	29184.7	224.736	73155	219.047	325458
11.6807	3.97342	80.0013	20.3497	80.0008	29.8034	12.9112	20.2852	14.6461	26.8963	14.3961	48.0486	14.4969	90.7096	2.00157	170.369	14.7833	308.928	15.8954	612.628	15.6996	1218.46	17.406	3932.79	211.932	8808.65	156.092	29129	224.631	73155	218.93	326108
11.1825	3.95658	80	20.3441	80.0021	29.8091	12.4317	20.2656	14.1449	26.8318	13.8957	48.015	14.0013	90.6534	2.0023	170.329	14.2957	309.006	15.3928	612.978	15.1946	1220	16.9041	3945.12	212.431	8798.9	156.588	29073.4	224.52	73155	218.811	326217
10.6801	3.965	79.9986	20.361	80	29.8091	11.9354	20.2347	13.6434	26.7729	13.3685	48.0374	13.5007	90.6029	2.00363	170.346	13.7768	309.065	14.8949	613.385	14.7037	1221.55	16.4009	3957.86	212.933	8789.95	157.089	29013.4	224.426	73155	218.699	326217
10.184	3.95097	80.0012	20.3554	79.9994	29.7922	11.4435	20.2151	13.1481	26.7308	12.8994	47.9252	12.9899	90.5693	2.00575	170.36	13.2808	309.11	14.3941	613.736	14.2004	1223.23	15.9037	3971.29	213.434	8781.2	157.587	28958.5	224.311	73155	218.578	326650
9.68471	3.92291	80.0008	20.3694	79.9996	29.7894	10.9345	20.1561	12.6515	26.6775	12.4016	47.9083	12.4938	90.5328	2.00889	170.36	12.7952	309.217	13.8946	614.174	13.6725	1224.99	15.407	3985.23	213.933	8773.33	158.085	28907.2	224.21	73155	218.459	326758
9.18349	3.90607	80.0014	20.3301	79.9999	29.8175	10.4365	20.1281	12.1539	26.6298	11.8997	47.8354	12.0068	90.4823	2.01163	170.355	12.2962	309.307	13.3975	614.606	13.2048	1226.68	14.9044	3999.11	214.432	8764.76	158.587	28855.2	224.092	73155	218.35	326758
8.67733	3.89765	79.9998	20.375	80.0011	29.8091	9.93549	20.1084	11.6467	26.5989	11.3998	47.8298	11.5061	90.4374	2.08239	170.349	11.7972	309.382	12.8852	615.114	12.7079	1228.55	14.4044	4013.94	214.935	8756.27	159.088	28800.8	223.994	73696.8	218.226	326867
8.18783	3.88643	80.0011	20.3497	80	29.8034	9.43565	20.0804	11.1439	26.5849	10.8955	47.7764	11.0055	90.4065	1.97469	170.344	11.2934	309.486	12.3915	615.515	12.2057	1230.53	13.9041	4029.02	215.433	8747.52	159.593	28749.7	223.896	73696.8	218.12	327626
7.69119	3.86679	79.9994	20.3638	79.9981	29.8006	8.93518	20.0804	10.6413	26.5652	10.4016	47.7596	10.5028	90.4065	1.99813	170.36	10.7939	309.596	11.9004	616.071	11.7027	1232.61	13.4068	4044.61	215.945	8737.93	160.093	28694.1	223.781	73696.8	217.998	327842
7.17704	3.86679	80.0002	20.3778	80.001	29.8063	8.43219	20.027	10.1424	26.5484	9.90233	47.754	10.0074	90.3756		--	10.3003	309.741	11.3999	616.567	11.2058	1234.75	12.9045	4061.01	216.467	8729.99	160.594	28636.2	223.676	73696.8	217.89	327842
6.67658	3.84995	80.0014	20.3946	79.9999	29.7726	7.94513	20.0663	9.64446	26.5372	9.39927	47.7287	9.50864	90.3728		--	9.79727	309.862	10.9005	617.179	10.7044	1237.06	12.3984	4077.31	216.967	8722.85	161.092	28580.6	223.568	73696.8	217.77	328384
6.17139	3.83873	80.0004	20.375	79.9995	29.795	7.43382	20.0214	9.14382	26.5203	8.90274	47.7147	9.00693	90.3588		--	9.29653	310.059	10.4001	617.785	10.2066	1239.45	11.9083	4094.01	217.466	8714.63	161.615	28529.3	223.467	73696.8	217.652	328384
5.67607	3.84434	80.0015	20.3554	79.9998	29.8006	6.92789	20.013	8.64396	26.5091	8.36461	47.7091	8.50773	90.3756		--	8.79215	310.23	9.90427	618.422	9.70973	1242.02	11.4155	4112.28	217.965	8705.42	162.125	28478.7	223.366	73696.8	217.539	328438
5.1716	3.84434	79.9998	20.361	80.0021	29.7922	6.4268	19.9962	8.14468	26.4782	7.88075	47.6894	8.01175	90.3841		--	8.31253	310.409	9.40246	619.079	9.20729	1244.72	10.9136	4130.73	218.466	8696.84	162.629	28426.7	223.243	73696.8	217.428	328926
4.67508	3.83311	80.002	20.3722	79.9994	29.7838	5.9283	19.9821	7.64146	26.467	7.36811	47.6951	7.48969	90.3644		--	7.79983	310.6	8.90358	619.853	8.70735	1247.52	10.4139	4149.85	218.966	8689.52	163.127	28376.8	223.148	73696.8	217.304	328926
4.16445	3.85276	80.0011	20.3638	79.9988	29.7894	5.42742	19.9765	7.14447	26.467	6.85544	47.7007	6.97295	90.37		--	7.28458	310.833	8.40187	620.639	8.2276	1250.47	9.9172	4169.42	219.469	8680.77	163.625	28324.1	223.04	73696.8	217.202	328926
3.66199	3.8275	79.9991	20.3722	80.0014	29.8006	4.92267	20.0018	6.64204	26.4586	6.35961	47.6894	6.46569	90.3897		--	6.79529	311.136	7.88325	621.501	7.70322	1253.8	9.41553	4189.62	219.968	8673.9	164.128	28269.9	222.936	73696.8	217.075	329468
3.16477	3.33363	80.0011	20.3638	80.0008	29.795	4.42197	19.9906	6.13917	26.4361	5.85897	47.7119	5.96222	90.3953		--	6.28746	311.406	7.37486	622.443	7.2012	1257.15	8.91517	4210.63	220.464	8664.86	164.625	28216.5	222.835	73696.8	216.972	329901
2.65257	1.68365	80.0015	20.3694	79.9994	29.7894	3.9213	19.9934	5.64195	26.4277	5.35871	47.6866	5.46246	90.4037		--	5.78781	311.658	6.86344	623.397	6.69836	1260.63	8.41539	4232.04	220.965	8656.92	165.124	28168.7	222.718	74238.8	216.852	330552
2.22037	0.420913	79.9999	20.361	80.0011	29.8006	3.41673	20.0158	5.13649	26.4614	4.85873	47.7175	4.96162	90.4458		--	5.28411	311.947	6.36327	624.427	6.1892	1264.32	7.91068	4253.46	221.466	8648.7	165.622	28116	222.615	74238.8	216.734	330552
2.02417	0.135258	80.0021	20.3722	79.9994	29.7866	2.91039	19.9793	4.63527	26.4558	4.35661	47.7007	4.46027	90.4879		--	4.78129	312.323	5.86443	625.53	5.66119	1268.33	7.42579	4275.56	221.968	8641.03	166.122	28068.4	222.498	74238.8	216.626	331093
1.99993	0.10256	80.0013	20.3722	79.9999	29.7866	2.40893	19.9513	4.13557	26.4446	3.84907	47.7091	3.95416	90.5019		--	4.28043	312.643	5.36091	626.664	5.1669	1272.24	6.87356	4299.8	222.463	8633.54	166.625	28016.3	222.4	74238.8	216.504	331256
2.0003	0.0929236	80.0034	20.3638	79.9995	29.795	2.09475	19.9541	3.63184	26.4221	3.34879	47.7259	3.45893	90.5356		--	3.78371	312.96	4.85191	627.873	4.66012	1276.17	6.37551	4322.37	222.967	8623.59	167.125	27969.5	222.289	74238.8	216.39	331636
2.00052	0.101148	80.0036	20.375	79.9991	29.8034	2.00166	19.9485	3.13133	26.4137	2.83909	47.7175	2.94919	90.5637		--	3.27609	313.339	4.35442	629.136	4.15446	1280.12	5.87628	4344.37	223.466	8615.74	167.624	27920.3	222.183	74238.8	216.258	331798
2.00083	0.112967	80.0006	20.3722	80.0027	29.7894	2.00023	19.9288	2.61733	26.4361	2.35079	47.7259	2.44529	90.5637		--	2.7698	313.687	3.84943	630.41	3.65653	1283.76	5.36909	4366.05	223.965	8608.15	168.12	27872.5	222.075	74238.8	216.15	332015
2.00171	0.13409	80.0038	20.3806	79.9981	29.8034	2.00049	19.9625	2.19865	26.4249	2.06908	47.7259	2.10929	90.6085		--	2.299	313.937	3.34989	631.647	3.15207	1287.05	4.86396	4386.6	224.463	8599.48	168.624	27820.5	221.97	74238.8	216.033	332286
2.00299	0.157044	80.0075	20.3497	79.9996	29.795	2.00057	19.9709	2.01917	26.4109	2.00047	47.7007	2.00367	90.6001		--	2.04858	313.993	2.83599	632.728	2.64021	1289.82	4.36593	4404.94	224.965	8590.44	169.122	27767.8	221.864	74238.8	215.922	332719
2.00473	0.0968706	80.0068	20.3441	80.0016	29.7922	2.00097	19.9429	2.00005	26.4165	2.00037	47.7147	2.00021	90.5973		--	1.99975	314.004	2.35604	633.561	2.21129	1291.49	3.86363	4421.33	225.465	8581.33	169.62	27721.6	221.759	74238.8	215.807	332719
2.00745	0.112372	80.0061	20.3497	79.9999	29.7726	2.00234	19.9513	2.0002	26.4165	2.00053	47.7287	2.00038	90.5973		--	2.00007	313.993	2.06768	633.943	2.02281	1291.93	3.3579	4435.55	225.964	8573.29	170.121	27674.7	221.65	74238.8	215.695	332719
2.01195	0.170935	80.0089	20.3554	79.9999	29.8034	2.00378	19.9401	2.00027	26.4025	2.00097	47.7175	2.00074	90.5833		--	2.00048	313.99	2.00037	633.965	1.99988	1291.98	2.84939	4446.54	226.466	8563.81	170.619	27624.8	221.553	74238.8	215.573	332936
2.04726	0.235274	80.0111	20.3694	79.9986	29.7894	2.00585	19.9569		--	2.00189	47.7119	2.00138	90.5861		--	2.00069	313.993	2.00023	633.962	2.00021	1291.98	2.36449	4453.94	226.966	8556.05	171.12	27576.2	221.44	74238.8	215.455	333749
2.02469	0.0736735	80.0161	20.3469	80.0007	29.7866	2.00945	19.9597		--	2.00323	47.7007	2.00313	90.6085		--	2.00121	314.004	2.00028	633.954		--	2.07377	4457.35	227.463	8547.28	171.621	27530.7	221.343	74238.8	215.342	333803
1.98307		80.0203	20.3582	80.0006	29.7894	2.0142	19.9344		--	2.00515	47.6894	2.00565	90.5889		--	2.00187	313.996	2.00098	633.94		--	2.00089	4457.76	227.981	8539.34	172.127	27483.1	221.232	74238.8	215.221	333857
2.072		80.0178	20.3301	79.9983	29.7978	2.07713	19.9372		--	2.00779	47.7035	2.00899	90.5777		--	2.00387	313.998	2.00132	633.917		--	2.00025	4458.03	228.5	8531.3	172.627	27430.4	221.128	74672.2	215.109	334345
--		80.0139	20.3385	80.0004	29.795	1.96895	19.9513		--	2.01185	47.7259	2.01239	90.5833		--	2.00567	313.998	2.00289	633.929		--	2.00039	4457.85	228.999	8523.43	173.124	27379.8	221.027	74780.6	214.993	334345
--		80.0284	20.3217	79.9997	29.7894		--		--	2.03295	47.7091	2.07467	90.6001		--	2.00932	313.99	2.00461	633.937		--		--	229.5	8515.85	173.648	27332.9	220.917	74780.6	214.889	334779
--		80.0771	20.2796	79.9969	29.7978		--		--	2.08471	47.7428	1.96734	90.6029		--	2.02248	313.998	2.00705	633.937		--		--	229.999	8507.71	174.157	27285.8	220.824	74780.6	214.767	334887
--		80.0985	20.2431	80.0018	29.8034		--		--	1.95631	47.7147	--	--		--	2.06931	313.984		--		--		--	230.496	8499.31	174.658	27234.5	220.711	74780.6	214.645	335158
--		80.023	20.173	80.0017	29.7978		--		--	--	--	--	--		--	1.97298	313.998		--		--		--	230.994	8491.65	175.158	27188.4	220.605	74780.6	214.537	335429
--		79.8198	20.0439	79.9966	29.7866		--		--	--	--	--	--		--	2.04439	313.998		--		--		--	231.492	8483.51	175.655	27145	220.503	74780.6	214.43	335862
--		79.4701	19.926	80.0017	29.8006		--		--	--	--	--	--		--		--		--		--		--	231.997	8475.11	176.155	27101	220.398	74780.6	214.299	335970
--		79.0055	19.7969	79.9988	29.8006		--		--	--	--	--	--		--		--		--		--		--	232.504	8467.09	176.656	27055.4	220.281	74780.6	214.184	336242
--	--	78.504	19.6791	80.0032	29.795		--		--	--	--	--	--		--		--		--		--		--	232.997	8459.58	177.154	27009.2	220.174	74780.6	214.07	336892
--	--	78.0039	19.55	79.9972	29.8006		--		--	--	--	--	--		--		--		--		--		--	233.493	8451.18	177.656	26963.6	220.06	74780.6	213.957	337054
--	--	77.5002	19.4406	79.9989	29.8006		--		--	--	--	--	--		--		--		--		--		--	233.994	8442.8	178.158	26913	219.966	74780.6	213.844	337433
--	--	77.0017	19.2918	80.0005	29.7978		--		--	--	--	--	--		--		--		--		--		--	234.497	8434.11	178.656	26869.6	219.856	74780.6	213.728	337596
--	--	76.4998	19.2049	80.0005	29.8034		--		--	--	--	--	--		--		--		--		--		--	234.999	8426.8	179.157	26825.6	219.763	74780.6	213.621	338084
--	--	76.0021	19.0449	79.9994	29.7978		--		--	--	--	--	--		--		--		--		--		--	235.5	8418.68	179.654	26778.7	219.641	74943.2	213.492	338247
--	--	75.5061	18.9186	79.9999	29.8063		--		--	--	--	--	--		--		--		--		--		--	235.992	8410.44	180.156	26731	219.546	75322.5	213.392	338680
--	--	75.0008	18.8092	79.9986	29.8231		--		--	--	--	--	--		--		--		--		--		--	236.481	8403.04	180.656	26685.5	219.432	75322.5	213.265	338680
--	--	74.5046	18.6801	79.9989	29.8006		--		--	--	--	--	--		--		--		--		--		--	236.991	8394.46	181.157	26645.7	219.332	75322.5	213.154	339113
--	--	74.0044	18.5426	80	29.8147		--		--	--	--	--	--		--		--		--		--		--	237.491	8388.05	181.656	26597.3	219.219	75322.5	213.037	339222
--	--	73.5059	18.4444	80.0023	29.8063		--		--	--	--	--	--		--		--		--		--		--	237.995	8380.83	182.156	26554.6	219.116	75322.5	212.914	339222
--	--	73.0061	18.3209	79.9999	29.8006		--		--	--	--	--	--		--		--		--		--		--	238.488	8372.69	182.655	26507.8	219.013	75322.5	212.797	339710
--	--	72.5004	18.175	79.9991	29.8006		--		--	--	--	--	--		--		--		--		--		--	238.972	8364.03	183.154	26459.3	218.897	75322.5	212.684	340251
--	--	72.0042	18.0796	79.9983	29.7894		--		--	--	--	--	--		--		--		--		--		--	239.461	8355.92	183.654	26415.2	218.803	75322.5	212.56	340360
--	--	71.5051	17.9281	80.0018	29.8034		--		--	--	--	--	--		--		--		--		--		--	239.985	8347.5	184.157	26367.5	218.696	75322.5	212.449	340848
--	--	71.0041	17.799	79.999	29.795		--		--	--	--	--	--		--		--		--		--		--	240.512	8339.19	184.656	26325.6	218.581	75322.5	212.33	341173
--	--	70.5037	17.7064	79.9989	29.8063		--		--	--	--	--	--		--		--		--		--		--	241.024	8331.61	185.155	26280.8	218.488	75322.5	212.221	341281
--	--	70.0041	17.5605	80.0013	29.8034		--		--	--	--	--	--		--		--		--		--		--	241.533	8324.84	185.683	26236.1	218.372	75322.5	212.106	341390
--	--	69.5043	17.4679	80.0012	29.7978		--		--	--	--	--	--		--		--		--		--		--	242.03	8315.45	186.191	26194.9	218.272	75322.5	211.986	341877
--	--	69.0024	17.3528	79.9991	29.8119		--		--	--	--	--	--		--		--		--		--		--	242.532	8308.31	186.689	26155.1	218.162	75322.5	211.871	341931
--	--	68.501	17.2181	79.9997	29.7866		--		--	--	--	--	--		--		--		--		--		--	243.04	8301.08	187.187	26111.8	218.058	75485.1	211.765	342203
--	--	68.0033	17.0975	80.0009	29.8287		--		--	--	--	--	--		--		--		--		--		--	243.536	8294.14	187.685	26069.9	217.951	75864.4	211.642	342474
--	--	67.5047	16.9965	80.0015	29.795		--		--	--	--	--	--		--		--		--		--		--	244.034	8287.8	188.183	26024.2	217.842	75864.4	211.522	342474
--	--	67.0034	16.8618	79.9994	29.8091		--		--	--	--	--	--		--		--		--		--		--	244.532	8279.22	188.686	25981.6	217.737	75864.4	211.412	343178
--	--	66.5033	16.7411	79.9995	29.8119		--		--	--	--	--	--		--		--		--		--		--	245.033	8271.91	189.19	25941.3	217.632	75864.4	211.302	343773
--	--	66.0049	16.6541	80	29.8091		--		--	--	--	--	--		--		--		--		--		--	245.536	8264.5	189.685	25900.1	217.524	75864.4	211.177	343557
--	--	65.5028	16.5447	79.999	29.8006		--		--	--	--	--	--		--		--		--		--		--	246.036	8257.65	190.18	25856.1	217.421	75864.4	211.072	344045
--	--	65.0063	16.3875	80.0013	29.8119		--		--	--	--	--	--		--		--		--		--		--	246.537	8250.51	190.678	25814.9	217.315	75864.4	210.946	344424
--	--	64.5017	16.2641	79.9986	29.7922		--		--	--	--	--	--		--		--		--		--		--	247.036	8242.11	191.178	25767.1	217.208	75864.4	210.835	344912
--	--	64.0038	16.1631	80.0007	29.8119		--		--	--	--	--	--		--		--		--		--		--	247.534	8235.97	191.686	25730.9	217.101	75864.4	210.721	345182
--	--	63.503	16.0508	79.9981	29.7978		--		--	--	--	--	--		--		--		--		--		--	248.035	8227.66	192.193	25689	216.998	75864.4	210.596	345725
--	--	63.0046	15.9442	79.9981	29.8034		--		--	--	--	--	--		--		--		--		--		--	248.539	8219.62	192.688	25650.1	216.882	75864.4	210.493	345725
--	--	62.5009	15.8151	80.0019	29.8006		--		--	--	--	--	--		--		--		--		--		--	249.034	8212.12	193.188	25608.9	216.772	75864.4	210.371	345833
--	--	62.0034	15.6776	79.9992	29.7922		--		--	--	--	--	--		--		--		--		--		--	249.534	8204.72	193.687	25569.9	216.678	75864.4	210.258	346375
--	--	61.5032	15.571	79.9992	29.8006		--		--	--	--	--	--		--		--		--		--		--	250.034	8197.05	194.19	25530.3	216.565	75864.4	210.136	346916
--	--	61.0109	15.484	80	29.8119		--		--	--	--	--	--		--		--		--		--		--	250.538	8186.57	194.69	25491.2	216.459	75864.4	210.021	347350
--	--	60.4992	15.3633	80.0019	29.8034		--		--	--	--	--	--		--		--		--		--		--	251.037	8178.79	195.191	25447.2	216.345	75864.4	209.904	347350
--	--	60.0024	15.2679	79.9991	29.8175		--		--	--	--	--	--		--		--		--		--		--	251.537	8170.22	195.689	25408.6	216.239	75864.4	209.78	347838
--	--	59.5033	15.1445	80.0007	29.8034		--		--	--	--	--	--		--		--		--		--		--	252.059	8163.63	196.185	25369	216.146	75972.8	209.668	347838
--	--	59.002	14.9929	79.9982	29.8119		--		--	--	--	--	--		--		--		--		--		--	252.566	8155.32	196.685	25322	216.03	76406.3	209.557	347784
--	--	58.5024	14.9059	79.9997	29.8034		--		--	--	--	--	--		--		--		--		--		--	253.075	8147.01	197.185	25285.9	215.929	76406.3	209.443	348271
--	--	58.0032	14.8302	80.0021	29.8119		--		--	--	--	--	--		--		--		--		--		--	253.572	8142.04	197.721	25245.4	215.822	76406.3	209.327	348434
--	--	57.5053	14.6983	80.0003	29.8006		--		--	--	--	--	--		--		--		--		--		--	254.075	8136.07	198.221	25205.9	215.716	76406.3	209.211	348759
--	--	57.0018	14.5636	80.0009	29.8175		--		--	--	--	--	--		--		--		--		--		--	254.574	8128.84	198.718	25165.4	215.613	76406.3	209.096	348976
--	--	56.502	14.4542	80.0009	29.8006		--		--	--	--	--	--		--		--		--		--		--	255.077	8122.26	199.215	25122.6	215.506	76406.3	208.979	349247
--	--	56.0027	14.3363	79.9994	29.8119		--		--	--	--	--	--		--		--		--		--		--	255.576	8115.14	199.721	25083.5	215.402	76406.3	208.871	349788
--	--	55.5022	14.2437	80.0025	29.8175		--		--	--	--	--	--		--		--		--		--		--	256.077	8107.18	200.228	25043.9	215.287	76406.3	208.748	350113
--	--	55.0009	14.123	79.9983	29.8203		--		--	--	--	--	--		--		--		--		--		--	256.579	8097.97	200.725	25002.7	215.191	76406.3	208.634	350602
--	--	54.5032	13.9911	80.0019	29.8147		--		--	--	--	--	--		--		--		--		--		--	257.082	8089.21	201.222	24965.3	215.081	76406.3	208.519	350493
--	--	54.0003	13.8845	79.9997	29.795		--		--	--	--	--	--		--		--		--		--		--	257.586	8081.26	201.722	24922.6	214.97	76406.3	208.412	350059
--	--	53.5016	13.8116	79.9997	29.8175		--		--	--	--	--	--		--		--		--		--		--	258.089	8073.32	202.22	24891.6	214.864	76406.3	208.292	350602
--	--	53	13.7021	80.0007	29.8259		--		--	--	--	--	--		--		--		--		--		--	258.589	8065.81	202.724	24851.8	214.764	76406.3	208.175	350927
--	--	52.4988	13.559	79.9996	29.8091		--		--	--	--	--	--		--		--		--		--		--	259.084	8057.96	203.227	24806.2	214.659	76406.3	208.053	351577
--	--	52.0027	13.4776	80.002	29.8119		--		--	--	--	--	--		--		--		--		--		--	259.582	8049.29	203.724	24769.2	214.559	76406.3	207.938	352011
--	--	51.5012	13.3906	80.0009	29.8063		--		--	--	--	--	--		--		--		--		--		--	260.081	8043.24	204.213	24734.6	214.445	76785.6	207.82	352227
--	--	51.0028	13.2644	79.9998	29.795		--		--	--	--	--	--		--		--		--		--		--	260.597	8035.37	204.717	24691.3	214.338	76948.1	207.713	352227
--	--	50.4999	13.1718	79.9988	29.7978		--		--	--	--	--	--		--		--		--		--		--	261.115	8027.97	205.222	24656.6	214.235	76948.1	207.58	352552
--	--	49.9994	13.009	80.0043	29.8231		--		--	--	--	--	--		--		--		--		--		--	261.615	8020.03	205.719	24614.7	214.125	76948.1	207.473	352769
--	--	49.506	12.9136	80.001	29.8006		--		--	--	--	--	--		--		--		--		--		--	262.099	8012.08	206.218	24580.8	214.021	76948.1	207.363	353203
--	--	49.0056	12.8407	79.9981	29.795		--		--	--	--	--	--		--		--		--		--		--	262.579	8005.31	206.718	24542.6	213.924	77164.9	207.24	353474
--	--	48.5017	12.7368	80.0007	29.8091		--		--	--	--	--	--		--		--		--		--		--	263.077	7996.72	207.218	24499.9	213.816	77490.1	207.121	353853
--	--	48.003	12.6358	80.0005	29.8091		--		--	--	--	--	--		--		--		--		--		--	263.598	7990.13	207.72	24460.8	213.709	77490.1	207.005	354069
--	--	47.5013	12.5348	79.9983	29.8175		--		--	--	--	--	--		--		--		--		--		--	264.153	7982.09	208.223	24425.5	213.613	77490.1	206.892	354394
--	--	47.0012	12.4169	79.9989	29.795		--		--	--	--	--	--		--		--		--		--		--	264.677	7973.78	208.722	24387.1	213.496	77490.1	206.775	354829
--	--	46.4998	12.3159	80.0007	29.8006		--		--	--	--	--	--		--		--		--		--		--	265.157	7966.02	209.217	24348.9	213.39	77490.1	206.669	354937
--	--	46.0037	12.1784	79.9982	29.8034		--		--	--	--	--	--		--		--		--		--		--	265.631	7958.52	209.752	24312	213.284	77490.1	206.549	355262
--	--	45.5023	12.1139	79.9999	29.7894		--		--	--	--	--	--		--		--		--		--		--	266.118	7951.03	210.252	24275.9	213.177	77490.1	206.42	355478
--	--	45.0037	12.0213	80.0003	29.7838		--		--	--	--	--	--		--		--		--		--		--	266.632	7941.73	210.755	24238.3	213.076	77490.1	206.321	355478
--	--	44.5016	11.895	79.9999	29.7978		--		--	--	--	--	--		--		--		--		--		--	267.154	7933.15	211.256	24202.1	212.961	77490.1	206.2	356183
--	--	43.9983	11.8052	80.0019	29.7978		--		--	--	--	--	--		--		--		--		--		--	267.655	7925.37	211.755	24171	212.863	77490.1	206.093	356562
--	--	43.5024	11.7126	79.9975	29.7922		--		--	--	--	--	--		--		--		--		--		--	268.133	7917.61	212.249	24140.6	212.759	77490.1	205.982	356779
--	--	43.0044	11.6172	80.0026	29.8063		--		--	--	--	--	--		--		--		--		--		--	268.59	7908.84	212.749	24098.9	212.653	77490.1	205.855	357267
--	--	42.5176	11.4965	80.0003	29.7754		--		--	--	--	--	--		--		--		--		--		--	269.022	7896.38	213.254	24054.9	212.548	77490.1	205.742	357862
--	--	42.0214	11.4039	80.0001	29.795		--		--	--	--	--	--		--		--		--		--		--	269.488	7888.08	213.753	24023.8	212.439	77652.6	205.633	357700
--	--	41.5173	11.3169	80.0001	29.795		--		--	--	--	--	--		--		--		--		--		--	269.996	7880.4	214.25	23985.4	212.333	78031.9	205.503	357646
--	--	41.0036	11.2215	80.0007	29.795		--		--	--	--	--	--		--		--		--		--		--	270.532	7868.92	214.751	23948	212.225	78031.9	205.386	358026
--	--	40.4992	11.1346	79.9993	29.7894		--		--	--	--	--	--		--		--		--		--		--	271.073	7860.35	215.251	23909.6	212.122	78031.9	205.28	358351
--	--	39.9968	11.0195	80.0015	29.7978		--		--	--	--	--	--		--		--		--		--		--	271.578	7853.76	215.75	23877.7	212.011	78031.9	205.16	359055
--	--	39.4984	10.9409	80.0018	29.795		--		--	--	--	--	--		--		--		--		--		--	272.011	7842.91	216.252	23839.5	211.902	78031.9	205.043	359109
--	--	38.9942	10.8203	79.9976	29.7894		--		--	--	--	--	--		--		--		--		--		--	272.378	7833.07	216.753	23808.4	211.803	78031.9	204.93	359488
--	--	38.493	10.7164	80.0012	29.7922		--		--	--	--	--	--		--		--		--		--		--	272.766	7819.53	217.244	23773.8	211.699	78031.9	204.811	359814
--	--	37.9984	10.6323	79.9997	29.8034		--		--	--	--	--	--		--		--		--		--		--	273.281	7806.16	217.744	23739.7	211.583	78031.9	204.696	360084
--	--	37.4983	10.5481	79.9997	29.8091		--		--	--	--	--	--		--		--		--		--		--	273.983	7794.24	218.247	23702.9	211.488	78031.9	204.577	360030
--	--	37.0089	10.4751	79.9988	29.8063		--		--	--	--	--	--		--		--		--		--		--	274.752	7785.03	218.748	23666.9	211.376	78031.9	204.46	360409
--	--	36.4988	10.3741	80.0003	29.7978		--		--	--	--	--	--		--		--		--		--		--	275.451	7772.84	219.249	23627.1	211.272	78031.9	204.342	360898
--	--	35.9958	10.2787	79.9993	29.781		--		--	--	--	--	--		--		--		--		--		--	276.074	7762.37	219.747	23589.5	211.162	78031.9	204.221	361060
--	--	35.4966	10.1665	80.0009	29.7978	--	--		--	--	--	--	--		--		--		--		--		--	276.66	7750.88	220.235	23556.3	211.056	78031.9	204.113	361439
--	--	34.9977	10.0346	80.0013	29.7782	--	--		--	--	--	--	--		--		--		--		--		--	277.177	7741.95	220.726	23522.9	210.948	78031.9	203.999	361602
--	--	34.4957	9.97283	79.9988	29.795	--	--		--	--	--	--	--		--		--		--		--		--	277.647	7729.94	221.223	23486.8	210.846	78194.5	203.892	361981
--	--	33.9923	9.9111	79.9982	29.8006	--	--		--	--	--	--	--		--		--		--		--		--	278.079	7716.49	221.772	23445.7	210.745	78573.8	203.767	362143
--	--	33.492	9.79044	80.0021	29.7922	--	--		--	--	--	--	--		--		--		--		--		--	278.497	7704.73	222.284	23414.6	210.631	78573.8	203.655	362523
--	--	32.9916	9.7287	79.9995	29.8203	--	--		--	--	--	--	--		--		--		--		--		--	278.919	7693.81	222.786	23385.8	210.526	78573.8	203.532	362957
--	--	32.4941	9.6333	80.0012	29.781	--	--		--	--	--	--	--		--		--		--		--		--	279.383	7685.68	223.283	23346	210.424	78573.8	203.43	363065
--	--	32.0005	9.55473	80.0003	29.7978	--	--		--	--	--	--	--		--		--		--		--		--	279.784	7676.75	223.788	23315.7	210.308	78573.8	203.305	363119
--	--	31.5095	9.43126	79.9987	29.7922	--	--		--	--	--	--	--		--		--		--		--		--	280.016	7669.06	224.291	23279.5	210.207	78573.8	203.192	363606
--	--	31.0102	9.36952	79.9993	29.7838	--	--		--	--	--	--	--		--		--		--		--		--	280.104	7662.65	224.792	23253.5	210.1	78573.8	203.084	364095
--	--	30.505	9.26851	80.0023	29.7754	--	--		--	--	--	--	--		--		--		--		--		--	280.12	7655.97	225.288	23218.7	209.994	78573.8	202.963	364582
--	--	29.9893	9.18993	80.0002	29.7978	--	--		--	--	--	--	--		--		--		--		--		--		--	225.809	23179.1	209.89	78573.8	202.84	364691
--	--	29.4857	9.14784	80.0008	29.7978	--	--		--	--	--	--	--		--		--		--		--		--		--	226.319	23142.9	209.782	78573.8	202.724	364691
--	--	28.9804	9.02718	79.9982	29.7894	--	--		--	--	--	--	--		--		--		--		--		--		--	226.821	23111.1	209.682	78573.8	202.614	365503
--	--	28.4814	8.95142	79.999	29.7922	--	--		--	--	--	--	--		--		--		--		--		--		--	227.323	23079.5	209.567	78573.8	202.499	366370
--	--	27.982	8.8953	80.0034	29.7978	--	--		--	--	--	--	--		--		--		--		--		--		--	227.821	23050.6	209.466	78573.8	202.377	366858
--	--	27.4924	8.81673	80.0006	29.7894	--	--		--	--	--	--	--		--		--		--		--		--		--	228.32	23017.4	209.355	78573.8	202.263	366587
--	--	26.9951	8.74657	79.9989	29.795	--	--		--	--	--	--	--		--		--		--		--		--		--	228.825	22987	209.254	78682.2	202.155	366804
--	--	26.4972	8.65117	80.0006	29.7894	--	--		--	--	--	--	--		--		--		--		--		--		--	229.325	22945.6	209.15	79115.7	202.034	367400
--	--	25.9926	8.53612	79.9983	29.7894	--	--		--	--	--	--	--		--		--		--		--		--		--	229.822	22918.3	209.039	79115.7	201.914	367400
--	--	25.4975	8.47999	80.001	29.7754	--	--		--	--	--	--	--		--		--		--		--		--		--	230.322	22888.6	208.935	79115.7	201.793	367508
--	--	24.9974	8.43229	80.0001	29.8063	--	--		--	--	--	--	--		--		--		--		--		--		--	230.819	22854.7	208.827	79115.7	201.685	367942
--	--	24.4916	8.35933	80.001	29.8034	--	--		--	--	--	--	--		--		--		--		--		--		--	231.319	22822.9	208.732	79115.7	201.556	368158
--	--	23.9947	8.29479	79.9983	29.7894	--	--		--	--	--	--	--		--		--		--		--		--		--	231.819	22792.6	208.623	79115.7	201.45	368754
--	--	23.4931	8.24148	79.9999	29.7838	--	--		--	--	--	--	--		--		--		--		--		--		--	232.325	22755.1	208.506	79115.7	201.325	369242
--	--	22.9882	8.17413	79.9991	29.8091	--	--		--	--	--	--	--		--		--		--		--		--		--	232.825	22717.5	208.401	79115.7	201.214	369784
--	--	22.489	8.0675	80.0005	29.7838	--	--		--	--	--	--	--		--		--		--		--		--		--	233.328	22686.4	208.297	79115.7	201.1	370381
--	--	21.9845	8.01699	80.001	29.7894	--	--		--	--	--	--	--		--		--		--		--		--		--	233.851	22655.1	208.196	79115.7	200.979	370381
--	--	21.4856	7.94684	79.9991	29.7894	--	--		--	--	--	--	--		--		--		--		--		--		--	234.356	22622.6	208.084	79115.7	200.873	370435
--	--	20.9853	7.8851	80.0016	29.7894	--	--		--	--	--	--	--		--		--		--		--		--		--	234.856	22588	207.97	79115.7	200.755	370435
--	--	20.4831	7.81495	79.9985	29.7922	--	--		--	--	--	--	--		--		--		--		--		--		--	235.36	22562.1	207.867	79115.7	200.641	370272
--	--	19.9843	7.7925	80.0011	29.7894	--	--		--	--	--	--	--		--		--		--		--		--		--	235.858	22533.1	207.759	79332.5	200.526	370760
--	--	19.4868	7.7448	79.999	29.7782	--	--		--	--	--	--	--		--		--		--		--		--		--	236.36	22497.1	207.647	79224.1	200.417	371464
--	--	18.9811	7.68587	79.9999	29.7978	--	--		--	--	--	--	--		--		--		--		--		--		--	236.858	22463.9	207.545	79386.6	200.308	371573
--	--	18.4854	7.63256	80.0005	29.7614	--	--		--	--	--	--	--		--		--		--		--		--		--	237.357	22432.8	207.439	79657.6	200.158	371355
--	--	17.9828	7.59047	79.9968	29.7866	--	--		--	--	--	--	--		--		--		--		--		--		--	237.856	22403.9	207.334	79657.6	200.06	372115
--	--	17.4857	7.52593	80.0009	29.8006	--	--		--	--	--	--	--		--		--		--		--		--		--	238.359	22371.4	207.227	79657.6	199.941	372331
--	--	16.9833	7.51189	80.0007	29.795	--	--		--	--	--	--	--		--		--		--		--		--		--	238.859	22335.9	207.118	79657.6	199.834	372819
--	--	16.485	7.48664	79.9997	29.8034	--	--		--	--	--	--	--		--		--		--		--		--		--	239.362	22309.1	207.013	79657.6	199.712	372819
--	--	15.9866	7.44735	80	29.7894		--		--	--	--	--	--		--		--		--		--		--		--	239.862	22283.1	206.91	79657.6	199.597	373199
--	--	15.4902	7.38562	80.0001	29.795		--		--	--	--	--	--		--		--		--		--		--		--	240.364	22248.5	206.808	79657.6	199.49	373686
--	--	14.9893	7.35475	80.0002	29.7838		--		--	--	--	--	--		--		--		--		--		--		--	240.87	22221.7	206.706	79657.6	199.38	373903
--	--	14.4862	7.31827	79.9997	29.7866		--		--	--	--	--	--		--		--		--		--		--		--	241.366	22189.2	206.593	79657.6	199.251	374173
--	--	13.9889	7.27618	79.9998	29.7782		--		--	--	--	--	--		--		--		--		--		--		--	241.869	22158.1	206.494	79657.6	199.13	375095
--	--	13.4918	7.24812	79.9993	29.781		--		--	--	--	--	--		--		--		--		--		--		--	242.371	22127.1	206.383	79657.6	199.021	375637
--	--	12.9954	7.18919	80.0016	29.8063		--		--	--	--	--	--		--		--		--		--		--		--	242.876	22100.2	206.281	79657.6	198.905	376070
--	--	12.4753	7.18639	80.0013	29.795		--		--	--	--	--	--		--		--		--		--		--		--	243.38	22072.2	206.177	79657.6	198.79	376070
--	--	11.9913	7.13869	79.9994	29.8175		--		--	--	--	--	--		--		--		--		--		--		--	243.878	22038.1	206.07	79874.3	198.676	376829
--	--	11.4949	7.12746	80.0005	29.8006		--		--	--	--	--	--		--		--		--		--		--		--	244.37	22005.6	205.966	80199.4	198.564	377154
--	--	10.9956	7.13869	80.0021	29.8034		--		--	--	--	--	--		--		--		--		--		--		--	244.876	21974	205.855	80199.4	198.436	377154
--	--	10.4969	7.12465	79.9995	29.8063		--		--	--	--	--	--		--		--		--		--		--		--	245.391	21948.6	205.758	80199.4	198.323	377316
--	--	9.99459	7.10782	79.9998	29.795		--		--	--	--	--	--		--		--		--		--		--		--	245.916	21919	205.657	80199.4	198.203	377154
--	--	9.4962	7.09098	79.9998	29.8034		--		--	--	--	--	--		--		--		--		--		--		--	246.417	21888.6	205.545	80199.4	198.09	377479
--	--	8.99565	7.06853	80	29.8091		--		--	--	--	--	--		--		--		--		--		--		--	246.903	21864.6	205.453	80633	197.972	377695
--	--	8.49675	7.0545	79.9985	29.7894		--		--	--	--	--	--		--		--		--		--		--		--	247.388	21828.6	205.324	80741.4	197.85	378400
--	--	7.99569	7.06011	79.9997	29.7782		--		--	--	--	--	--		--		--		--		--		--		--	247.883	21794.7	205.229	80741.4	197.737	378834
--	--	7.50875	7.06011	80.0021	29.8034		--		--	--	--	--	--		--		--		--		--		--		--	248.39	21757.2	205.113	80741.4	197.626	379321
--	--	6.99804	7.04328	79.9999	29.7782		--		--	--	--	--	--		--		--		--		--		--		--	248.885	21725.4	205.004	80741.4	197.51	379321
--	--	6.48949	7.01802	80.0002	29.7838		--		--	--	--	--	--		--		--		--		--		--		--	249.372	21698.6	204.895	80741.4	197.382	379483
--	--	5.98759	7.00961	80.0019	29.795		--		--	--	--	--	--		--		--		--		--		--		--	249.863	21668.9	204.785	80741.4	197.272	379918
--	--	5.48651	7.01241	79.9956	29.8034		--		--	--	--	--	--		--		--		--		--		--		--	250.347	21649.6	204.683	80741.4	197.162	380677
--	--	4.9826	7.01802	80.0037	29.795		--		--	--	--	--	--		--		--		--		--		--		--	250.836	21618.5	204.577	80741.4	197.038	380947
--	--	4.48361	6.98716	79.9985	29.8063		--		--	--	--	--	--		--		--		--		--		--		--	251.347	21585.8	204.465	80741.4	196.926	380947
--	--	3.9801	6.99838	79.9995	29.8091		--		--	--	--	--	--		--		--		--		--		--		--	251.875	21560.4	204.354	80741.4	196.81	381760
--	--	3.48167	7.00119	79.9997	29.8006		--		--	--	--	--	--		--		--		--		--		--		--	252.399	21525.8	204.251	80741.4	196.693	382031
--	--	2.96746	6.93103	80.0012	29.8119		--		--	--	--	--	--		--		--		--		--		--		--	252.876	21503.4	204.154	80741.4	196.58	382247
--	--	2.46978	6.18742	80.0001	29.7978		--		--	--	--	--	--		--		--		--		--		--		--	253.291	21471	204.053	80741.4	196.464	382573
--	--	2.12145	4.98922	79.9984	29.8175		--		--	--	--	--	--		--		--		--		--		--		--	253.694	21439.2	203.946	80741.4	196.355	383115
--	--	2.00483	4.6581	80.0014	29.8034		--		--	--	--	--	--		--		--		--		--		--		--	254.164	21405.3	203.834	81229	196.235	383115
--	--	2.00015	4.61321	79.9975	29.8147		--		--	--	--	--	--		--		--		--		--		--		--	254.768	21377.9	203.739	81283.2	196.11	383277
--	--	2.00058	4.63846	80.0021	29.8091		--		--	--	--	--	--		--		--		--		--		--		--	255.45	21337.4	203.624	81283.2	196.002	383656
--	--	2.00103	4.67213	80.001	29.8063		--		--	--	--	--	--		--		--		--		--		--		--	256.104	21305.6	203.52	81283.2	195.89	384090
--	--	2.00191	4.67494	79.9993	29.7866		--		--	--	--	--	--		--		--		--		--		--		--	256.714	21267.1	203.42	81283.2	195.771	384145
--	--	2.00297	4.67213	79.9979	29.8175		--		--	--	--	--	--		--		--		--		--		--		--	257.259	21240.5	203.31	81283.2	195.651	384199
--	--	2.00445	4.70861	80.0008	29.8175		--		--	--	--	--	--		--		--		--		--		--		--	257.771	21218.8	203.208	81283.2	195.543	384199
--	--	2.00726	4.71142	80.0013	29.8006		--		--	--	--	--	--		--		--		--		--		--		--	258.24	21208	203.098	81283.2	195.425	384686
--	--		--	79.9989	29.7866		--		--	--	--	--	--		--		--		--		--		--		--	258.659	21181.9	202.989	81283.2	195.301	385553
--	--		--	79.9993	29.8006		--		--	--	--	--	--		--		--		--		--		--		--	259.07	21156.7	202.892	81283.2	195.188	386258
--	--		--	80.0005	29.7894		--		--	--	--	--	--		--		--		--		--		--		--	259.511	21122.7	202.773	81283.2	195.077	386420
--	--		--	80.0016	29.8119		--		--	--	--	--	--		--		--		--		--		--		--	259.967	21091	202.674	81283.2	194.962	386907
--	--		--	79.9975	29.8119		--		--	--	--	--	--		--		--		--		--		--		--	260.436	21058.5	202.566	81445.8	194.84	387450
--	--		--	80.0014	29.7922		--		--	--	--	--	--		--		--		--		--		--		--	260.978	21016.6	202.466	81825.1	194.727	387450
--	--		--	79.9994	29.795		--		--	--	--	--	--		--		--		--		--		--		--	261.62	20987.6	202.358	81825.1	194.606	387883
--	--		--	79.9991	29.8034		--		--	--	--	--	--		--		--		--		--		--		--	262.313	20953.5	202.255	81825.1	194.494	388425
--	--		--	79.9993	29.795		--		--	--	--	--	--		--		--		--		--		--		--	262.927	20939.9	202.153	81825.1	194.367	389075
--	--		--	80.0013	29.8091		--		--	--	--	--	--		--		--		--		--		--		--	263.365	20915.4	202.034	81825.1	194.259	388750
--	--		--	80.0029	29.8006		--		--	--	--	--	--		--		--		--		--		--		--	263.622	20882.9	201.941	81825.1	194.145	388587
--	--		--	79.9985	29.8063		--		--	--	--	--	--		--		--		--		--		--		--	263.887	20851.1	201.83	81825.1	194.035	389346
--	--		--	79.999	29.8006		--		--	--	--	--	--		--		--		--		--		--		--	264.362	20820	201.724	81825.1	193.913	389617
--	--		--	79.9999	29.8147		--		--	--	--	--	--		--		--		--		--		--		--	264.862	20796.2	201.624	81825.1	193.796	390105
--	--		--	79.9988	29.8147		--		--	--	--	--	--		--		--		--		--		--		--	265.32	20768.7	201.512	81825.1	193.685	390593
--	--		--	80.0012	29.8063		--		--	--	--	--	--		--		--		--		--		--		--	265.769	20732.6	201.414	81825.1	193.565	390214
--	--		--	80.0002	29.7838		--		--	--	--	--	--		--		--		--		--		--		--	266.266	20702.3	201.302	81825.1	193.453	390701
--	--		--	79.9989	29.8259		--		--	--	--	--	--		--		--		--		--		--		--	266.822	20664.6	201.204	81825.1	193.333	390701
--	--		--	80.0011	29.7838		--		--	--	--	--	--		--		--		--		--		--		--	267.426	20630.7	201.091	81825.1	193.239	391297
--	--		--	80.0003	29.7782		--		--	--	--	--	--		--		--		--		--		--		--	267.963	20599.6	200.981	82312.8	193.105	391785
--	--		--	79.9997	29.8287		--		--	--	--	--	--		--		--		--		--		--		--	268.353	20559.2	200.878	82367	192.98	392164
--	--		--	79.9989	29.8006		--		--	--	--	--	--		--		--		--		--		--		--	268.599	20528.8	200.774	82367	192.868	392868
--	--		--	80.0018	29.8006		--		--	--	--	--	--		--		--		--		--		--		--	268.885	20479.8	200.669	82367	192.753	393194
--	--		--	80.0003	29.8203		--		--	--	--	--	--		--		--		--		--		--		--	269.463	20416.2	200.555	82367	192.631	392868
--	--		--	79.9993	29.7698		--		--	--	--	--	--		--		--		--		--		--		--	270.362	20365.6	200.45	82367	192.512	393411
--	--		--	79.998	29.7866		--		--	--	--	--	--		--		--		--		--		--		--	271.407	20299	200.347	82367	192.407	393790
--	--		--	80.0007	29.7866		--		--	--	--	--	--		--		--		--		--		--		--	272.436	20247.7	200.24	82367	192.283	394982
--	--		--	79.9995	29.7782		--		--	--	--	--	--		--		--		--		--		--		--	273.393	20208.8	200.144	82367	192.17	395036
--	--		--	79.9995	29.8175		--		--	--	--	--	--		--		--		--		--		--		--	274.278	20161.1	200.039	82367	192.064	395036
--	--		--	80.0009	29.8006		--		--	--	--	--	--		--		--		--		--		--		--	275.07	20122.9	199.926	82367	191.94	395145
--	--		--	80.0017	29.8063		--		--	--	--	--	--		--		--		--		--		--		--	275.781	20078.8	199.826	82367	191.835	395632
--	--		--	79.9985	29.7866		--		--	--	--	--	--		--		--		--		--		--		--	276.409	20050.6	199.713	82421.1	191.715	396011
--	--		--	80.0007	29.7894		--		--	--	--	--	--		--		--		--		--		--		--	276.948	20020.1	199.613	82908.9	191.605	396119
--	--		--	80.0023	29.8119		--		--	--	--	--	--		--		--		--		--		--		--	277.413	19990.6	199.508	82908.9	191.49	396608
--	--		--	79.9992	29.8034		--		--	--	--	--	--		--		--		--		--		--		--	277.816	19965.2	199.399	82908.9	191.375	397420
--	--		--	80.0003	29.8119		--		--	--	--	--	--		--		--		--		--		--		--	278.163	19950.8	199.292	82908.9	191.253	397962
--	--		--	79.9992	29.8006		--		--	--	--	--	--		--		--		--		--		--		--	278.457	19907.5	199.183	82908.9	191.142	398288
--	--		--	79.9988	29.7922		--		--	--	--	--	--		--		--		--		--		--		--	278.7	19894.5	199.08	83179.8	191.03	398667
--	--		--	80.002	29.7978		--		--	--	--	--	--		--		--		--		--		--		--	278.903	19862	198.969	83179.8	190.916	398829
--	--		--	79.9986	29.795		--		--	--	--	--	--		--		--		--		--		--		--	279.07	19858.3	198.857	83396.6	190.787	399262
--	--		--	80.0011	29.7922		--		--	--	--	--	--		--		--		--		--		--		--	279.221	19836.6	198.763	83450.7	190.673	399913
--	--		--	80.0007	29.7894		--		--	--	--	--	--		--		--		--		--		--		--	279.37	19799.9	198.653	83450.7	190.565	399913
--	--		--	79.9989	29.7866		--		--	--	--	--	--		--		--		--		--		--		--	279.53	19789.8	198.558	83450.7	190.444	399913
--	--		--	79.9986	29.7838		--		--	--	--	--	--		--		--		--		--		--		--	279.718	19775.4	198.445	83450.7	190.333	400238
--	--		--	79.9999	29.8119		--		--	--	--	--	--		--		--		--		--		--		--	279.909	19750.7	198.337	83450.7	190.214	400726
--	--		--	80.0015	29.7978		--		--	--	--	--	--		--		--		--		--		--		--	279.99	19740.6	198.232	83450.7	190.096	401268
--	--		--	79.9997	29.7978		--		--	--	--	--	--		--		--		--		--		--		--	280.001	19720.3	198.12	83450.7	189.985	401864
--	--		--	80	29.795		--		--	--	--	--	--		--		--		--		--		--		--	280	19707.9	198.013	83450.7	189.869	402080
--	--		--	79.9989	29.7838		--		--	--	--	--	--		--		--		--		--		--		--		--	197.905	83450.7	189.749	402134
--	--		--	79.9998	29.7922		--		--	--	--	--	--		--		--		--		--		--		--		--	197.813	83450.7	189.63	402785
--	--		--	80.0009	29.795		--		--	--	--	--	--		--		--		--		--		--		--		--	197.7	83504.9	189.517	403381
--	--		--	80.0006	29.7866		--		--	--	--	--	--		--		--		--		--		--		--		--	197.577	83992.7	189.408	403706
--	--		--	80.0003	29.8034		--		--	--	--	--	--		--		--		--		--		--		--		--	197.49	83992.7	189.284	403760
--	--		--	79.9998	29.8203		--		--	--	--	--	--		--		--		--		--		--		--		--	197.376	83992.7	189.168	404248
--	--		--	80.0021	29.8203		--		--	--	--	--	--		--		--		--		--		--		--		--	197.282	83992.7	189.053	404682
--	--		--	79.9968	29.7894		--		--	--	--	--	--		--		--		--		--		--		--		--	197.164	83992.7	188.93	405115
--	--		--	80.0006	29.8063		--		--	--	--	--	--		--		--		--		--		--		--		--	197.06	83992.7	188.822	405332
--	--		--	79.9997	29.7922		--		--	--	--	--	--		--		--		--		--		--		--		--	196.952	83992.7	188.702	405386
--	--		--	79.9988	29.7894		--		--	--	--	--	--		--		--		--		--		--		--		--	196.847	83992.7	188.591	405874
--	--		--	80.0013	29.7838		--		--	--	--	--	--		--		--		--		--		--		--		--	196.748	83992.7	188.474	406253
--	--		--	79.9999	29.7782		--		--	--	--	--	--		--		--		--		--		--		--		--	196.64	83992.7	188.36	406849
--	--		--	79.9993	29.8006		--		--	--	--	--	--		--		--		--		--		--		--		--	196.536	83992.7	188.242	408204
--	--		--	80	29.8006		--		--	--	--	--	--		--		--		--		--		--		--		--	196.428	83992.7	188.127	408583
--	--		--	80.0002	29.8119		--		--	--	--	--	--		--		--		--		--		--		--		--	196.324	83992.7	188.02	408583
--	--		--	79.9999	29.8147		--		--	--	--	--	--		--		--		--		--		--		--		--	196.224	84317.8	187.894	408745
--	--		--	80.0019	29.795		--		--	--	--	--	--		--		--		--		--		--		--		--	196.102	84534.5	187.781	408909
--	--		--	79.9996	29.7838		--		--	--	--	--	--		--		--		--		--		--		--		--	195.999	84534.5	187.666	409504
--	--		--	80.0017	29.7978		--		--	--	--	--	--		--		--		--		--		--		--		--	195.896	84534.5	187.555	409938
--	--		--	79.9995	29.7782		--		--	--	--	--	--		--		--		--		--		--		--		--	195.79	84534.5	187.435	410588
--	--		--	79.9984	29.7922		--		--	--	--	--	--		--		--		--		--		--		--		--	195.683	84534.5	187.325	410751
--	--		--	80.002	29.7922		--		--	--	--	--	--		--		--		--		--		--		--		--	195.573	84534.5	187.207	411238
--	--		--	79.9989	29.8119		--		--	--	--	--	--		--		--		--		--		--		--		--	195.463	84534.5	187.094	411672
--	--		--	79.9999	29.7978		--		--	--	--	--	--		--		--		--		--		--		--		--	195.358	84534.5	186.978	412051
--	--		--	80.0006	29.8119		--		--	--	--	--	--		--		--		--		--		--		--		--	195.249	84534.5	186.861	412376
--	--		--	79.9992	29.7838		--		--	--	--	--	--		--		--		--		--		--		--		--	195.151	84534.5	186.757	412106
--	--		--	79.9992	29.8006		--		--	--	--	--	--		--		--		--		--		--		--		--	195.045	84534.5	186.642	412376
--	--		--	80.0004	29.7838		--		--	--	--	--	--		--		--		--		--		--		--		--	194.942	84534.5	186.524	412376
--	--		--	80.0014	29.7978		--		--	--	--	--	--		--		--		--		--		--		--		--	194.833	84534.5	186.397	412864
--	--		--	80.0002	29.795		--		--	--	--	--	--		--		--		--		--		--		--		--	194.724	84751.3	186.287	413190
--	--		--	79.9999	29.7866		--		--	--	--	--	--		--		--		--		--		--		--		--	194.621	85076.4	186.172	413731
--	--		--	79.9999	29.7782		--		--	--	--	--	--		--		--		--		--		--		--		--	194.517	85076.4	186.047	414002
--	--		--	79.9995	29.7866		--		--	--	--	--	--		--		--		--		--		--		--		--	194.41	85076.4	185.935	414381
--	--		--	79.9992	29.7838		--		--	--	--	--	--		--		--		--		--		--		--		--	194.3	85076.4	185.827	414544
--	--		--	79.999	29.795		--		--	--	--	--	--		--		--		--		--		--		--		--	194.195	85076.4	185.699	414924
--	--		--	80.0003	29.7838		--		--	--	--	--	--		--		--		--		--		--		--		--	194.089	85076.4	185.583	415194
--	--		--	80.0002	29.7754		--		--	--	--	--	--		--		--		--		--		--		--		--	193.983	85076.4	185.473	416278
--	--		--	80.0015	29.7866		--		--	--	--	--	--		--		--		--		--		--		--		--	193.877	85076.4	185.355	417253
--	--		--	79.9986	29.795		--		--	--	--	--	--		--		--		--		--		--		--		--	193.772	85076.4	185.235	417362
--	--		--	79.9994	29.7838		--		--	--	--	--	--		--		--		--		--		--		--		--	193.665	85076.4	185.126	418066
--	--		--	80.0035	29.8006		--		--	--	--	--	--		--		--		--		--		--		--		--	193.556	85076.4	185.007	418337
--	--		--	79.9987	29.7922		--		--	--	--	--	--		--		--		--		--		--		--		--	193.492	85401.6	184.897	418446
--	--		--	80.0002	29.7866		--		--	--	--	--	--		--		--		--		--		--		--		--	193.358	85618.3	184.773	419095
--	--		--	80.0007	29.8034		--		--	--	--	--	--		--		--		--		--		--		--		--	193.242	85618.3	184.667	419420
--	--		--	79.9987	29.7922		--		--	--	--	--	--		--		--		--		--		--		--		--	193.136	85618.3	184.552	419746
--	--		--	80	29.7782		--		--	--	--	--	--		--		--		--		--		--		--		--	193.03	85618.3	184.438	420504
--	--		--	80.0005	29.781		--		--	--	--	--	--		--		--		--		--		--		--		--	192.924	85618.3	184.307	420504
--	--		--	79.9989	29.8006		--		--	--	--		--		--		--		--		--		--		--		--	192.818	85618.3	184.205	420504
--	--		--	80.0016	29.7838		--		--	--	--		--		--		--		--		--		--		--		--	192.706	85618.3	184.08	420993
--	--		--	79.9974	29.7922		--		--	--	--		--		--		--		--		--		--		--		--	192.603	85618.3	183.974	421480
--	--		--	79.9994	29.7782		--		--	--	--		--		--		--		--		--		--		--		--	192.495	85618.3	183.856	421751
--	--		--	79.9993	29.781		--		--	--	--		--		--		--		--		--		--		--		--	192.385	85618.3	183.735	422130
--	--		--	80.0013	29.8119		--		--	--	--		--		--		--		--		--		--		--		--	192.289	85618.3	183.618	422238
--	--		--	79.9992	29.7894		--		--	--	--		--		--		--		--		--		--		--		--	192.169	85618.3	183.505	422889
--	--		--	80.0008	29.7894		--		--	--	--		--		--		--		--		--		--		--		--	192.078	85780.8	183.388	423214
--	--		--	79.9997	29.7978		--		--	--	--		--		--		--		--		--		--		--		--	191.961	86160.2	183.272	423431
--	--		--	79.9988	29.7866		--		--	--	--		--		--		--		--		--		--		--		--	191.852	86160.2	183.162	424081
--	--		--	80.0002	29.7978		--		--	--	--		--		--		--		--		--		--		--		--	191.749	86160.2	183.037	424461
--	--		--	79.9991	29.795		--		--	--	--		--		--		--		--		--		--		--		--	191.644	86160.2	182.93	424840
--	--		--	80.0011	29.7894		--		--	--	--		--		--		--		--		--		--		--		--	191.545	86268.6	182.812	424894
--	--		--	80.0002	29.8063		--		--	--	--		--		--		--		--		--		--		--		--	191.437	86702	182.7	425652
--	--		--	79.9968	29.7754		--		--	--	--		--		--		--		--		--		--		--		--	191.328	86702	182.58	426140
--	--		--	80.0016	29.781		--		--	--	--		--		--		--		--		--		--		--		--	191.22	86702	182.465	426790
--	--		--	80.0018	29.7698		--		--	--	--		--		--		--		--		--		--		--		--	191.116	86702	182.353	427007
--	--		--	79.9986	29.795		--		--		--		--		--		--		--		--		--		--		--	191.01	86702	182.232	427495
--	--		--	80.001	29.8147		--		--		--		--		--		--		--		--		--		--		--	190.902	86702	182.114	428091
--	--		--	80.0005	29.8034		--		--		--		--		--		--		--		--		--		--		--	190.791	86702	181.996	428632
--	--		--	79.9982	29.8147		--		--		--		--		--		--		--		--		--		--		--	190.689	86702	181.881	428904
--	--		--	80.0005	29.8006		--		--		--		--		--		--		--		--		--		--		--	190.584	86702	181.772	428632
--	--		--	80.0003	29.8034		--		--		--		--		--		--		--		--		--		--		--	190.48	86702	181.639	428795
--	--		--	80.0012	29.7978		--		--		--		--		--		--		--		--		--		--		--	190.366	86702	181.537	429337
--	--		--	79.9989	29.8203		--		--		--		--		--		--		--		--		--		--		--	190.267	87189.8	181.419	430259
--	--		--	80.0016	29.8147		--		--		--		--		--		--		--		--		--		--		--	190.155	87244	181.304	431017
--	--		--	79.999	29.7978		--		--		--		--		--		--		--		--		--		--		--	190.052	87244	181.179	431342
--	--		--	80.0011	29.7894		--		--		--		--		--		--		--		--		--		--		--	189.951	87244	181.077	431722
--	--		--	80.0015	29.8034		--		--		--		--		--		--		--		--		--		--		--	189.838	87244	180.954	432372
--	--		--	79.9992	29.8147		--		--		--		--		--		--		--		--		--		--		--	189.74	87244	180.833	432426
--	--		--	80.0025	29.7978		--		--		--		--		--		--		--		--		--		--		--	189.629	87244	180.721	432914
--	--		--	79.9994	29.7978		--		--		--		--		--		--		--		--		--		--		--	189.521	87244	180.605	433402
--	--		--	79.9984	29.7866		--		--		--		--		--		--		--		--		--		--		--	189.422	87244	180.493	433564
--	--		--	80.001	29.8034		--		--		--		--		--		--		--		--		--		--		--	189.313	87244	180.374	434106
--	--		--	80.0022	29.781		--		--		--		--		--		--		--		--		--		--		--	189.207	87244	180.252	434810
--	--		--	80.0013	29.7894		--		--		--		--		--		--		--		--		--		--		--	189.109	87244	180.131	435136
--	--		--	79.9989	29.7838		--		--		--		--		--		--		--		--		--		--		--	189.001	87244	180.018	435623
--	--		--	79.999	29.795		--		--		--		--		--		--		--		--		--		--		--	188.895	87244	179.909	435677
--	--		--	79.998	29.7894		--		--		--		--		--		--		--		--		--		--		--	188.785	87244	179.794	436273
--	--		--	80.0011	29.7922		--		--		--		--		--		--		--		--		--		--		--	188.683	87677.4	179.678	436761
--	--		--	79.9996	29.7922		--		--		--		--		--		--		--		--		--		--		--	188.578	87785.8	179.568	437303
--	--		--	79.9994	29.7894		--		--		--		--		--		--		--		--		--		--		--	188.474	87785.8	179.445	437628
--	--		--	80.0007	29.8034		--		--		--		--		--		--		--		--		--		--		--	188.361	87785.8	179.33	437845
--	--		--	79.9992	29.7866		--		--		--		--		--		--		--		--		--		--		--	188.26	87785.8	179.217	438387
--	--		--	80.0005	29.7978		--		--		--		--		--		--		--		--		--		--		--	188.156	87785.8	179.095	438712
--	--		--	79.9992	29.7838		--		--		--		--		--		--		--		--		--		--		--	188.038	87785.8	178.982	439254
--	--		--	79.9996	29.795		--		--		--		--		--		--		--		--		--		--		--	187.937	87785.8	178.862	439958
--	--		--	80.0011	29.7922		--		--		--		--		--		--		--		--		--		--		--	187.829	87785.8	178.751	440283
--	--		--	79.9999	29.781		--		--		--		--		--		--		--		--		--		--		--	187.722	88327.7	178.638	440554
--	--		--	80.0005	29.781		--		--		--		--		--		--		--		--		--		--		--	187.633	88327.7	178.522	440988
--	--		--	80.0016	29.7922		--		--		--		--		--		--		--		--		--		--		--	187.5	88327.7	178.404	441367
--	--		--	79.9999	29.7894		--		--		--		--		--		--		--		--		--		--		--	187.412	88327.7	178.294	441855
--	--		--	80.0008	29.7866		--		--		--		--		--		--		--		--		--		--		--	187.293	88327.7	178.178	442180
--	--		--	80.0008	29.7894		--		--		--		--		--		--		--		--		--		--		--	187.193	88327.7	178.064	442234
--	--		--	80.0003	29.781		--		--		--		--		--		--		--		--		--		--		--	187.09	88327.7	177.95	443101
--	--		--	79.9986	29.8006		--		--		--		--		--		--		--		--		--		--		--	186.98	88327.7	177.837	443697
--	--		--	80.001	29.7866		--		--		--		--		--		--		--		--		--		--		--	186.875	88327.7	177.717	444185
--	--		--	80.0009	29.7866		--		--		--		--		--		--		--		--		--		--		--	186.763	88327.7	177.599	444402
--	--		--	79.9997	29.7978		--		--		--		--		--		--		--		--		--		--		--	186.66	88327.7	177.485	445052
--	--		--	79.9999	29.7894		--		--		--		--		--		--		--		--		--		--		--	186.563	88327.7	177.368	445431
--	--		--	80.0007	29.7726		--		--		--		--		--		--		--		--		--		--		--	186.447	88652.8	177.25	445811
--	--		--	80.0012	29.781		--		--		--		--		--		--		--		--		--		--		--	186.35	88869.4	177.13	446515
--	--		--	79.9994	29.7978		--		--		--		--		--		--		--		--		--		--		--	186.237	88869.4	177.022	446894
--	--		--	80.0001	29.8147		--		--		--		--		--		--		--		--		--		--		--	186.129	88869.4	176.907	447057
--	--		--	79.999	29.7978		--		--		--		--		--		--		--		--		--		--		--	186.025	88869.4	176.78	447437
--	--		--	80.0002	29.7978		--		--		--		--		--		--		--		--		--		--		--	185.913	88869.4	176.667	448141
--	--		--	80.0005	29.8119		--		--		--		--		--		--		--		--		--		--		--	185.811	88869.4	176.552	448195
--	--		--	80.0022	29.8091		--		--		--		--		--		--		--		--		--		--		--	185.705	88869.4	176.441	448682
--	--		--	79.9986	29.8034		--		--		--		--		--		--		--		--		--		--		--	185.597	88869.4	176.32	448791
--	--		--	79.9984	29.8034		--		--		--		--		--		--		--		--		--		--		--	185.491	88869.4	176.197	449766
--	--		--	80.0003	29.8006		--		--		--		--		--		--		--		--		--		--		--	185.387	88869.4	176.096	449766
--	--		--	80.0024	29.7978		--		--		--		--		--		--		--		--		--		--		--	185.283	88869.4	175.976	449929
--	--		--	79.9995	29.795		--		--		--		--		--		--		--		--		--		--		--	185.161	88977.7	175.861	450634
--	--		--	79.9983	29.8034		--		--		--		--		--		--		--		--		--		--		--	185.067	89411.9	175.745	451392
--	--		--	80.0024	29.7978		--		--		--		--		--		--		--		--		--		--		--	184.961	89411.9	175.632	451988
--	--		--	79.9987	29.795		--		--		--		--		--		--		--		--		--		--		--	184.863	89411.9	175.512	452638
--	--		--	80.0005	29.7922		--		--		--		--		--		--		--		--		--		--		--	184.745	89411.9	175.399	453017
--	--		--	80.0003	29.795		--		--		--		--		--		--		--		--		--		--		--	184.637	89411.9	175.288	453506
--	--		--	79.9987	29.8034		--		--		--		--		--		--		--		--		--		--		--	184.534	89899.3	175.17	453560
--	--		--	79.9994	29.8091		--		--		--		--		--		--		--		--		--		--		--	184.427	89953.4	175.05	453560
--	--		--	80.0007	29.7866		--		--		--		--		--		--		--		--		--		--		--	184.313	89953.4	174.934	454156
--	--		--	79.9988	29.795		--		--		--		--		--		--		--		--		--		--		--	184.21	89953.4	174.822	454751
--	--		--	80.002	29.795		--		--		--		--		--		--		--		--		--		--		--	184.101	89953.4	174.706	455456
--	--		--	79.9978	29.8091		--		--		--		--		--		--		--		--		--		--		--	184.007	89953.4	174.589	456052
--	--		--	80.0004	29.8063		--		--		--		--		--		--		--		--		--		--		--	183.896	89953.4	174.479	456485
--	--		--	80.0029	29.8034		--		--		--		--		--		--		--		--		--		--		--	183.786	89953.4	174.352	456811
--	--		--	79.9972	29.8119		--		--		--		--		--		--		--		--		--		--		--	183.685	89953.4	174.244	457082
--	--		--	80.0011	29.7978		--		--		--		--		--		--		--		--		--		--		--	183.571	89953.4	174.129	458111
--	--		--	80.0004	29.8063		--		--		--		--		--		--		--		--		--		--		--	183.466	89953.4	174.021	458978
--	--		--	80.0031	29.7978		--		--		--		--		--		--		--		--		--		--		--	183.354	90278.4	173.906	459195
--	--		--	79.9996	29.8006		--		--		--		--		--		--		--		--		--		--		--	183.251	90495	173.789	459521
--	--		--	79.9999	29.8006		--		--		--		--		--		--		--		--		--		--		--	183.153	90495	173.673	459521
--	--		--	79.9992	29.781		--		--		--		--		--		--		--		--		--		--		--	183.033	90495	173.563	460008
--	--		--	80.0011	29.795		--		--		--		--		--		--		--		--		--		--		--	182.934	90495	173.438	460766
--	--		--	79.9987	29.8034		--		--		--		--		--		--		--		--		--		--		--	182.82	90495	173.316	461417
--	--		--	79.9995	29.781		--		--		--		--		--		--		--		--		--		--		--	182.718	90495	173.208	462013
--	--		--	80.0008	29.7866		--		--		--		--		--		--		--		--		--		--		--	182.612	90495	173.091	462230
--	--		--	79.9986	29.7866		--		--		--		--		--		--		--		--		--		--		--	182.498	90495	172.985	462610
--	--		--	80.0004	29.7894		--		--		--		--		--		--		--		--		--		--		--	182.392	90495	172.861	462989
--	--		--	80.0013	29.8119		--		--		--		--		--		--		--		--		--		--		--	182.287	90711.6	172.748	463638
--	--		--	79.9982	29.795		--		--		--		--		--		--		--		--		--		--		--	182.186	91037.5	172.63	464018
--	--		--	79.9996	29.795		--		--		--		--		--		--		--		--		--		--		--	182.08	91037.5	172.517	464560
--	--		--	80.0001	29.7922		--		--		--		--		--		--		--		--		--		--		--	181.963	91037.5	172.403	465318
--	--		--	80.0043	29.8091		--		--		--		--		--		--		--		--		--		--		--	181.856	91037.5	172.286	465915
--	--		--	80	29.795		--		--		--		--		--		--		--		--		--		--		--	181.747	91037.5	172.177	465697
--	--		--	79.9989	29.7894		--		--		--		--		--		--		--		--		--		--		--	181.643	91037.5	172.053	465861
--	--		--	79.9988	29.8063		--		--		--		--		--		--		--		--		--		--		--	181.541	91037.5	171.94	466890
--	--		--	79.9997	29.7894		--		--		--		--		--		--		--		--		--		--		--	181.431	91037.5	171.823	467432
--	--		--	80.0019	29.781		--		--		--		--		--		--		--		--		--		--		--	181.323	91037.5	171.708	467649
--	--		--	79.9999	29.7866		--		--		--		--		--		--		--		--		--		--		--	181.222	91037.5	171.597	468136
--	--		--	79.9984	29.7866		--		--		--		--		--		--		--		--		--		--		--	181.114	91037.5	171.479	467323
--	--		--	80.0004	29.8034		--		--		--		--		--		--		--		--		--		--		--	181.012	91037.5	171.365	468569
--	--		--	79.9994	29.8175		--		--		--		--		--		--		--		--		--		--		--	180.894	91362.4	171.248	469274
--	--		--	79.9991	29.8034		--		--		--		--		--		--		--		--		--		--		--	180.791	91579	171.12	469870
--	--		--	80.0009	29.795		--		--		--		--		--		--		--		--		--		--		--	180.694	91579	171.008	470358
--	--		--	80.0011	29.7614		--		--		--		--		--		--		--		--		--		--		--	180.58	91579	170.894	470521
--	--		--	79.9979	29.8063		--		--		--		--		--		--		--		--		--		--		--	180.479	91579	170.782	471713
--	--		--	80.0022	29.8091		--		--		--		--		--		--		--		--		--		--		--	180.368	91579	170.661	472417
--	--		--	79.9995	29.8006		--		--		--		--		--		--		--		--		--		--		--	180.264	91579	170.551	472526
--	--		--	79.9999	29.7726		--		--		--		--		--		--		--		--		--		--		--	180.161	91579	170.438	472959
--	--		--	79.9992	29.7922		--		--		--		--		--		--		--		--		--		--		--	180.044	91579	170.322	473067
--	--		--	80.0001	29.8034		--		--		--		--		--		--		--		--		--		--		--	179.942	91849.8	170.205	473501
--	--		--	80.0007	29.7698		--		--		--		--		--		--		--		--		--		--		--	179.836	92120.6	170.09	474530
--	--		--	79.9979	29.7894		--		--		--		--		--		--		--		--		--		--		--	179.736	92120.6	169.97	475235
--	--		--	80.0009	29.8006		--		--		--		--		--		--		--		--		--		--		--	179.62	92120.6	169.85	475289
--	--		--	79.9995	29.7754		--		--		--		--		--		--		--		--		--		--		--	179.511	92120.6	169.739	475777
--	--		--	80.0003	29.7978		--		--		--		--		--		--		--		--		--		--		--	179.416	92120.6	169.627	476264
--	--		--	79.999	29.781		--		--		--		--		--		--		--		--		--		--		--	179.301	92120.6	169.512	476644
--	--		--	80.0003	29.795		--		--		--		--		--		--		--		--		--		--		--	179.204	92120.6	169.389	477402
--	--		--	79.9993	29.8006		--		--		--		--		--		--		--		--		--		--		--	179.092	92120.6	169.281	478270
--	--		--	80.0019	29.7922		--		--		--		--		--		--		--		--		--		--		--	178.984	92120.6	169.156	478757
--	--		--	79.998	29.781		--		--		--		--		--		--		--		--		--		--		--	178.881	92120.6	169.05	479028
--	--		--	80.0005	29.7922		--		--		--		--		--		--		--		--		--		--		--	178.773	92554.7	168.931	479841
--	--		--	80.0012	29.7922		--		--		--		--		--		--		--		--		--		--		--	178.668	92663.1	168.815	480166
--	--		--	79.9992	29.7922		--		--		--		--		--		--		--		--		--		--		--	178.562	92663.1	168.704	480654
--	--		--	80.0018	29.795		--		--		--		--		--		--		--		--		--		--		--	178.452	92663.1	168.593	480870
--	--		--	79.9997	29.7866		--		--		--		--		--		--		--		--		--		--		--	178.351	92663.1	168.476	480816
--	--		--	79.9996	29.8147		--		--		--		--		--		--		--		--		--		--		--	178.241	92988	168.368	481521
--	--		--	80.0009	29.8063		--		--		--		--		--		--		--		--		--		--		--	178.139	93204.6	168.247	481900
--	--		--	79.9984	29.7978		--		--		--		--		--		--		--		--		--		--		--	178.035	93204.6	168.129	483147
--	--		--	80.0002	29.795		--		--		--		--		--		--		--		--		--		--		--	177.937	93204.6	168.028	483688
--	--		--	80.0007	29.795		--		--		--		--		--		--		--		--		--		--		--	177.818	93204.6	167.891	484121
--	--		--	80.0008	29.795		--		--		--		--		--		--		--		--		--		--		--	177.707	93204.6	167.78	484989
--	--		--	80.0007	29.8034		--		--		--		--		--		--		--		--		--		--		--	177.608	93204.6	167.657	485368
--	--		--	79.9984	29.8034		--		--		--		--		--		--		--		--		--		--		--	177.503	93204.6	167.551	485801
--	--		--	80.0026	29.7978		--		--		--		--		--		--		--		--		--		--		--	177.392	93204.6	167.431	486073
--	--		--	80	29.8231		--		--		--		--		--		--		--		--		--		--		--	177.294	93204.6	167.312	486235
--	--		--	79.9993	29.8203		--		--		--		--		--		--		--		--		--		--		--	177.176	93204.6	167.195	486614
--	--		--	79.9986	29.8034		--		--		--		--		--		--		--		--		--		--		--	177.072	93204.6	167.075	487427
--	--		--	80.0013	29.8091		--		--		--		--		--		--		--		--		--		--		--	176.963	93637.9	166.963	488348
--	--		--	80.0022	29.8034		--		--		--		--		--		--		--		--		--		--		--	176.859	93746.2	166.847	488782
--	--		--	79.9978	29.8259		--		--		--		--		--		--		--		--		--		--		--	176.75	93746.2	166.729	488836
--	--		--	80.001	29.8063		--		--		--		--		--		--		--		--		--		--		--	176.647	93746.2	166.616	489541
--	--		--	80.0012	29.8259		--		--		--		--		--		--		--		--		--		--		--	176.54	93746.2	166.501	489866
--	--		--	79.9994	29.7866		--		--		--		--		--		--		--		--		--		--		--	176.43	93746.2	166.378	490246
--	--		--	79.9993	29.7698		--		--		--		--		--		--		--		--		--		--		--	176.32	93746.2	166.266	490516
--	--		--	80.0013	29.7782		--		--		--		--		--		--		--		--		--		--		--	176.217	93746.2	166.149	491437
--	--		--	79.9988	29.7978		--		--		--		--		--		--		--		--		--		--		--	176.113	93746.2	166.031	492034
--	--		--	80.001	29.781		--		--		--		--		--		--		--		--		--		--		--	176.006	93908.7	165.915	492467
--	--		--	79.9974	29.7754		--		--		--		--		--		--		--		--		--		--		--	175.891	94288.7	165.813	493063
--	--		--	80.0024	29.7866		--		--		--		--		--		--		--		--		--		--		--	175.797	94288.7	165.696	493225
--	--		--	80.0001	29.8063		--		--		--		--		--		--		--		--		--		--		--	175.692	94288.7	165.568	493659
--	--		--	80.001	29.7782		--		--		--		--		--		--		--		--		--		--		--	175.576	94288.7	165.453	493768
--	--		--	79.9993	29.8063		--		--		--		--		--		--		--		--		--		--		--	175.47	94288.7	165.351	494418
--	--		--	80.001	29.7978		--		--		--		--		--		--		--		--		--		--		--	175.364	94288.7	165.229	495339
--	--		--	80.002	29.7838		--		--		--		--		--		--		--		--		--		--		--	175.266	94288.7	165.114	496260
--	--		--	79.9982	29.8063		--		--		--		--		--		--		--		--		--		--		--	175.156	94288.7	165.001	496368
--	--		--	79.9998	29.7894		--		--		--		--		--		--		--		--		--		--		--	175.053	94288.7	164.887	497181
--	--		--	79.9998	29.8091		--		--		--		--		--		--		--		--		--		--		--	174.947	94342.8	164.764	497452
--	--		--	80.0013	29.7866		--		--		--		--		--		--		--		--		--		--		--	174.832	94830.2	164.658	497831
--	--		--	80.001	29.781		--		--		--		--		--		--		--		--		--		--		--	174.731	94830.2	164.536	498536
--	--		--	79.9991	29.7838		--		--		--		--		--		--		--		--		--		--		--	174.621	94830.2	164.425	498969
--	--		--	80.0003	29.7782		--		--		--		--		--		--		--		--		--		--		--	174.517	94830.2	164.304	499620
--	--		--	80.0012	29.7754		--		--		--		--		--		--		--		--		--		--		--	174.41	94830.2	164.184	500270
--	--		--	80.0012	29.7838		--		--		--		--		--		--		--		--		--		--		--	174.304	94830.2	164.066	500812
--	--		--	79.9995	29.7754		--		--		--		--		--		--		--		--		--		--		--	174.205	94830.2	163.946	501354
--	--		--	79.9996	29.8091		--		--		--		--		--		--		--		--		--		--		--	174.1	94830.2	163.838	502166
--	--		--	80.0005	29.7866		--		--		--		--		--		--		--		--		--		--		--	173.985	94830.2	163.722	502329
--	--		--	80.0002	29.781		--		--		--		--		--		--		--		--		--		--		--	173.885	94830.2	163.603	502600
--	--		--	79.9992	29.7726		--		--		--		--		--		--		--		--		--		--		--	173.78	94830.2	163.493	503792
--	--		--	80.0009	29.7866		--		--		--		--		--		--		--		--		--		--		--	173.677	94830.2	163.378	504009
--	--		--	80.0003	29.8006		--		--		--		--		--		--		--		--		--		--		--	173.571	94830.2	163.265	504605
--	--		--	79.9986	29.8063		--		--		--		--		--		--		--		--		--		--		--	173.458	94830.2	163.147	505039
--	--		--	80.0002	29.7782		--		--		--		--		--		--		--		--		--		--		--	173.351	94884.4	163.039	505526
--	--		--	79.9993	29.7782		--		--		--		--		--		--		--		--		--		--		--	173.252	95371.8	162.923	506068
--	--		--	80.0008	29.8034		--		--		--		--		--		--		--		--		--		--		--	173.145	95371.8	162.804	507043
--	--		--	79.9983	29.8119		--		--		--		--		--		--		--		--		--		--		--	173.04	95371.8	162.697	507532
--	--		--	79.9993	29.7754		--		--		--		--		--		--		--		--		--		--		--	172.932	95371.8	162.573	508127
--	--		--	80.0004	29.7838		--		--		--		--		--		--		--		--		--		--		--	172.823	95371.8	162.46	508452
--	--		--	80.0011	29.8006		--		--		--		--		--		--		--		--		--		--		--	172.719	95371.8	162.339	508832
--	--		--	79.9987	29.7922		--		--		--		--		--		--		--		--		--		--		--	172.61	95371.8	162.233	509211
--	--		--	80	29.8091		--		--		--		--		--		--		--		--		--		--		--	172.504	95642.6	162.113	510078
--	--		--	80.0019	29.8063		--		--		--		--		--		--		--		--		--		--		--	172.398	95914.3	162.001	510458
--	--		--	79.999	29.7894		--		--		--		--		--		--		--		--		--		--		--	172.298	95914.3	161.893	510945
--	--		--	80.0018	29.7922		--		--		--		--		--		--		--		--		--		--		--	172.186	95914.3	161.768	511379
--	--		--	79.9995	29.7866		--		--		--		--		--		--		--		--		--		--		--	172.093	96455.8	161.661	511758
--	--		--	80.0001	29.8119		--		--		--		--		--		--		--		--		--		--		--	171.959	96455.8	161.54	512354
--	--		--	79.9986	29.7866		--		--		--		--		--		--		--		--		--		--		--	171.868	96455.8	161.431	512842
--	--		--	80.0006	29.7922		--		--		--		--		--		--		--		--		--		--		--	171.773	96455.8	161.3	513329
--	--		--	80	29.8034		--		--		--		--		--		--		--		--		--		--		--	171.657	96455.8	161.19	514034
--	--		--	80.0026	29.8063		--		--		--		--		--		--		--		--		--		--		--	171.558	96455.8	161.078	514359
--	--		--	79.9987	29.8006		--		--		--		--		--		--		--		--		--		--		--	171.449	96455.8	160.971	514630
--	--		--	80.0014	29.8006		--		--		--		--		--		--		--		--		--		--		--	171.346	96455.8	160.849	515335
--	--		--	79.9984	29.795		--		--		--		--		--		--		--		--		--		--		--	171.243	96455.8	160.73	515876
--	--		--	79.9997	29.7838		--		--		--		--		--		--		--		--		--		--		--	171.138	96455.8	160.608	516852
--	--		--	80.0006	29.7866		--		--		--		--		--		--		--		--		--		--		--	171.033	96672.5	160.501	517123
--	--		--	80.0016	29.7838		--		--		--		--		--		--		--		--		--		--		--	170.925	96998.3	160.38	517502
--	--		--	79.999	29.7894		--		--		--		--		--		--		--		--		--		--		--	170.823	96998.3	160.258	518043
--	--		--	79.9988	29.7642		--		--		--		--		--		--		--		--		--		--		--	170.713	96998.3	160.158	518586
--	--		--	80.0016	29.781		--		--		--		--		--		--		--		--		--		--		--	170.604	96998.3	160.033	519344
--	--		--	80.001	29.795		--		--		--		--		--		--		--		--		--		--		--	170.5	96998.3	159.905	520049
--	--		--	79.9992	29.7726		--		--		--		--		--		--		--		--		--		--		--	170.392	96998.3	159.804	520645
--	--		--	79.9993	29.795		--		--		--		--		--		--		--		--		--		--		--	170.285	96998.3	159.688	520753
--	--		--	80.0008	29.795		--		--		--		--		--		--		--		--		--		--		--	170.174	96998.3	159.575	521350
--	--		--	79.9991	29.7978		--		--		--		--		--		--		--		--		--		--		--	170.079	96998.3	159.456	522000
--	--		--	80.0013	29.8006		--		--		--		--		--		--		--		--		--		--		--	169.968	96998.3	159.334	522487
--	--		--	79.9995	29.7922		--		--		--		--		--		--		--		--		--		--		--	169.861	97431.6	159.22	523029
--	--		--	79.9991	29.7838		--		--		--		--		--		--		--		--		--		--		--	169.764	97539.9	159.104	523842
--	--		--	79.999	29.7726		--		--		--		--		--		--		--		--		--		--		--	169.649	97539.9	158.984	524763
--	--		--	79.9996	29.7782		--		--		--		--		--		--		--		--		--		--		--	169.549	97539.9	158.876	525088
--	--		--	80.0022	29.7866		--		--		--		--		--		--		--		--		--		--		--	169.452	97539.9	158.755	525576
--	--		--	80.001	29.795		--		--		--		--		--		--		--		--		--		--		--	169.333	97539.9	158.639	525955
--	--		--	80.0003	29.795		--		--		--		--		--		--		--		--		--		--		--	169.229	97539.9	158.525	526876
--	--		--	79.9986	29.7894		--		--		--		--		--		--		--		--		--		--		--	169.122	97539.9	158.403	527527
--	--		--	79.9996	29.8006		--		--		--		--		--		--		--		--		--		--		--	169.022	97539.9	158.293	528285
--	--		--	80.0012	29.8091		--		--		--		--		--		--		--		--		--		--		--	168.907	97539.9	158.175	528936
--	--		--	80.0006	29.8006		--		--		--		--		--		--		--		--		--		--		--	168.814	97539.9	158.055	529694
--	--		--	79.9997	29.7838		--		--		--		--		--		--		--		--		--		--		--	168.705	97539.9	157.935	530182
--	--		--	80.0004	29.7782		--		--		--		--		--		--		--		--		--		--		--	168.595	97539.9	157.827	530887
--	--		--	79.9989	29.7922		--		--		--		--		--		--		--		--		--		--		--	168.485	97919	157.711	531049
--	--		--	80.0014	29.7838		--		--		--		--		--		--		--		--		--		--		--	168.375	98081.5	157.599	531266
--	--		--	80.0005	29.7642		--		--		--		--		--		--		--		--		--		--		--	168.28	98081.5	157.481	532404
--	--		--	80.0003	29.7782		--		--		--		--		--		--		--		--		--		--		--	168.169	98081.5	157.359	533000
--	--		--	79.9988	29.7838		--		--		--		--		--		--		--		--		--		--		--	168.06	98081.5	157.27	533651
--	--		--	80.0009	29.8091		--		--		--		--		--		--		--		--		--		--		--	167.963	98081.5	157.131	534030
--	--		--	79.9994	29.7782		--		--		--		--		--		--		--		--		--		--		--	167.855	98081.5	157.014	534355
--	--		--	80.0001	29.8034		--		--		--		--		--		--		--		--		--		--		--	167.76	98081.5	156.903	534842
--	--		--	80.0003	29.795		--		--		--		--		--		--		--		--		--		--		--	167.647	98081.5	156.777	535709
--	--		--	79.9993	29.7978		--		--		--		--		--		--		--		--		--		--		--	167.539	98461.4	156.663	536576
--	--		--	79.9995	29.8034		--		--		--		--		--		--		--		--		--		--		--	167.438	98623.9	156.548	537010
--	--		--	80.0009	29.8147		--		--		--		--		--		--		--		--		--		--		--	167.325	98623.9	156.43	537010
--	--		--	79.9982	29.8006		--		--		--		--		--		--		--		--		--		--		--	167.234	98623.9	156.314	537010
--	--		--	80.0007	29.8006		--		--		--		--		--		--		--		--		--		--		--	167.129	98623.9	156.202	537497
--	--		--	79.9978	29.7978		--		--		--		--		--		--		--		--		--		--		--	167.012	98623.9	156.083	538093
--	--		--	80.0005	29.8119		--		--		--		--		--		--		--		--		--		--		--	166.902	98623.9	155.968	538527
--	--		--	80.0019	29.8063		--		--		--		--		--		--		--		--		--		--		--	166.808	98840.5	155.856	539503
--	--		--	80.0002	29.8006		--		--		--		--		--		--		--		--		--		--		--	166.698	99165.5	155.737	540207
--	--		--	79.9984	29.7894		--		--		--		--		--		--		--		--		--		--		--	166.597	99165.5	155.633	541019
--	--		--	79.9989	29.7922		--		--		--		--		--		--		--		--		--		--		--	166.486	99165.5	155.513	542537
--	--		--	80.0017	29.7922		--		--		--		--		--		--		--		--		--		--		--	166.377	99707.1	155.394	543133
--	--		--	79.9998	29.8091		--		--		--		--		--		--		--		--		--		--		--	166.276	99707.1	155.284	543729
--	--		--	79.9977	29.795		--		--		--		--		--		--		--		--		--		--		--	166.167	99707.1	155.161	544434
--	--		--	79.9984	29.8119		--		--		--		--		--		--		--		--		--		--		--	166.051	99707.1	155.044	545138
--	--		--	80.0017	29.8091		--		--		--		--		--		--		--		--		--		--		--	165.962	99707.1	154.931	545301
--	--		--	80.0006	29.795		--		--		--		--		--		--		--		--		--		--		--	165.85	99707.1	154.821	545680
--	--		--	80.0007	29.8091		--		--		--		--		--		--		--		--		--		--		--	165.752	99707.1	154.701	546330
--	--		--	80.001	29.7866		--		--		--		--		--		--		--		--		--		--		--	165.636	99707.1	154.583	546980
--	--		--	79.9976	29.8006		--		--		--		--		--		--		--		--		--		--		--	165.528	99707.1	154.462	547631
--	--		--	79.999	29.7922		--		--		--		--		--		--		--		--		--		--		--	165.431	99707.1	154.356	548064
--	--		--	80.0008	29.8006		--		--		--		--		--		--		--		--		--		--		--	165.325	99707.1	154.235	548389
--	--		--	79.9998	29.8034		--		--		--		--		--		--		--		--		--		--		--	165.214	100250	154.12	549040
--	--		--	80.0001	29.8034		--		--		--		--		--		--		--		--		--		--		--	165.113	100250	154.001	549961
--	--		--	80.0017	29.8091		--		--		--		--		--		--		--		--		--		--		--	165.001	100250	153.886	550828
--	--		--	79.9992	29.8034		--		--		--		--		--		--		--		--		--		--		--	164.897	100250	153.77	550720
--	--		--	79.9997	29.7894		--		--		--		--		--		--		--		--		--		--		--	164.784	100250	153.648	551803
--	--		--	80.0013	29.8119		--		--		--		--		--		--		--		--		--		--		--	164.694	100250	153.535	552670
--	--		--	80.0002	29.8175		--		--		--		--		--		--		--		--		--		--		--	164.581	100250	153.423	553266
--	--		--	80.0009	29.8034		--		--		--		--		--		--		--		--		--		--		--	164.474	100250	153.306	553646
--	--		--	79.9993	29.8034		--		--		--		--		--		--		--		--		--		--		--	164.37	100358	153.185	554242
--	--		--	80	29.8119		--		--		--		--		--		--		--		--		--		--		--	164.257	100791	153.073	555273
--	--		--	80.0013	29.8006		--		--		--		--		--		--		--		--		--		--		--	164.154	100791	152.952	555707
--	--		--	79.997	29.8006		--		--		--		--		--		--		--		--		--		--		--	164.045	100791	152.842	555978
--	--		--	80.0004	29.8034		--		--		--		--		--		--		--		--		--		--		--	163.929	100791	152.718	556032
--	--		--	79.9994	29.795		--		--		--		--		--		--		--		--		--		--		--	163.835	100791	152.601	556628
--	--		--	79.9999	29.8119		--		--		--		--		--		--		--		--		--		--		--	163.722	100791	152.492	557278
--	--		--	79.9992	29.7894		--		--		--		--		--		--		--		--		--		--		--	163.627	100791	152.37	558308
--	--		--	80.0014	29.8063		--		--		--		--		--		--		--		--		--		--		--	163.507	100791	152.265	558904
--	--		--	80.0015	29.8063		--		--		--		--		--		--		--		--		--		--		--	163.412	100899	152.143	560150
--	--		--	79.9993	29.8034		--		--		--		--		--		--		--		--		--		--		--	163.301	101333	152.044	561018
--	--		--	79.998	29.795		--		--		--		--		--		--		--		--		--		--		--	163.193	101333	151.919	561830
--	--		--	80.0009	29.8147		--		--		--		--		--		--		--		--		--		--		--	163.094	101333	151.798	562155
--	--		--	79.998	29.795		--		--		--		--		--		--		--		--		--		--		--	162.981	101333	151.687	562806
--	--		--	80.0024	29.8091		--		--		--		--		--		--		--		--		--		--		--	162.882	101333	151.574	563401
--	--		--	79.9992	29.8034		--		--		--		--		--		--		--		--		--		--		--	162.783	101333	151.456	564052
--	--		--	80.001	29.7838		--		--		--		--		--		--		--		--		--		--		--	162.669	101333	151.334	565352
--	--		--	79.9975	29.7838		--		--		--		--		--		--		--		--		--		--		--	162.566	101333	151.224	565732
--	--		--	80.0015	29.8063		--		--		--		--		--		--		--		--		--		--		--	162.458	101387	151.106	566003
--	--		--	80.0021	29.8119		--		--		--		--		--		--		--		--		--		--		--	162.356	101875	150.989	566654
--	--		--	79.9993	29.795		--		--		--		--		--		--		--		--		--		--		--	162.243	101875	150.874	567141
--	--		--	79.9986	29.7978		--		--		--		--		--		--		--		--		--		--		--	162.143	101875	150.762	568388
--	--		--	79.9996	29.7894		--		--		--		--		--		--		--		--		--		--		--	162.025	101875	150.642	569146
--	--		--	80.0003	29.7922		--		--		--		--		--		--		--		--		--		--		--	161.92	101875	150.524	569579
--	--		--	80.0014	29.8034		--		--		--		--		--		--		--		--		--		--		--	161.825	101875	150.41	570230
--	--		--	79.9978	29.7894		--		--		--		--		--		--		--		--		--		--		--	161.718	101875	150.292	570825
--	--		--	80.0011	29.8175		--		--		--		--		--		--		--		--		--		--		--	161.614	101875	150.176	571476
--	--		--	80.0019	29.7894		--		--		--		--		--		--		--		--		--		--		--	161.509	101875	150.057	572018
--	--		--	79.9995	29.7838		--		--		--		--		--		--		--		--		--		--		--	161.41	102092	149.95	572614
--	--		--	80.0009	29.8091		--		--		--		--		--		--		--		--		--		--		--	161.31	102417	149.832	573589
--	--		--	80.001	29.7922		--		--		--		--		--		--		--		--		--		--		--	161.211	102417	149.721	574456
--	--		--	80.0021	29.7922		--		--		--		--		--		--		--		--		--		--		--	161.111	102417	149.605	574944
--	--		--	80.0014	29.8147		--		--		--		--		--		--		--		--		--		--		--	161.016	102417	149.491	575377
--	--		--	79.9983	29.8034		--		--		--		--		--		--		--		--		--		--		--	160.91	102958	149.375	576081
--	--		--	80.0003	29.8063		--		--		--		--		--		--		--		--		--		--		--	160.815	102958	149.264	576678
--	--		--	80.0019	29.8091		--		--		--		--		--		--		--		--		--		--		--	160.7	102958	149.141	577654
--	--		--	79.9995	29.8006		--		--		--		--		--		--		--		--		--		--		--	160.597	102958	149.033	578249
--	--		--	79.9997	29.7922		--		--		--		--		--		--		--		--		--		--		--	160.492	102958	148.913	578737
--	--		--	80.0007	29.7894		--		--		--		--		--		--		--		--		--		--		--	160.386	102958	148.791	579388
--	--		--	79.9995	29.8091		--		--		--		--		--		--		--		--		--		--		--	160.279	102958	148.683	579929
--	--		--	79.9995	29.7894		--		--		--		--		--		--		--		--		--		--		--	160.18	103067	148.561	580633
--	--		--	80.0009	29.7978		--		--		--		--		--		--		--		--		--		--		--	160.075	103501	148.44	581663
--	--		--	80.0013	29.7894		--		--		--		--		--		--		--		--		--		--		--	159.977	103501	148.32	582314
--	--		--	79.9987	29.7978		--		--		--		--		--		--		--		--		--		--		--	159.851	103501	148.211	582910
--	--		--	79.9992	29.7978		--		--		--		--		--		--		--		--		--		--		--	159.758	103501	148.088	583397
--	--		--	80.0012	29.7866		--		--		--		--		--		--		--		--		--		--		--	159.649	103501	147.971	584373
--	--		--	80.0011	29.7838		--		--		--		--		--		--		--		--		--		--		--	159.546	103501	147.853	584806
--	--		--	80.0002	29.8175		--		--		--		--		--		--		--		--		--		--		--	159.436	103501	147.755	585890
--	--		--	79.9987	29.8175		--		--		--		--		--		--		--		--		--		--		--	159.33	103501	147.645	586812
--	--		--	80.0033	29.7838		--		--		--		--		--		--		--		--		--		--		--	159.224	104042	147.529	587786
--	--		--	79.9985	29.7838		--		--		--		--		--		--		--		--		--		--		--	159.114	104042	147.42	587949
--	--		--	79.9983	29.7866		--		--		--		--		--		--		--		--		--		--		--	159.003	104042	147.313	588437
--	--		--	80.0005	29.7782		--		--		--		--		--		--		--		--		--		--		--	158.9	104042	147.203	588925
--	--		--	80.0003	29.7866		--		--		--		--		--		--		--		--		--		--		--	158.796	104042	147.092	589575
--	--		--	80.0012	29.7978		--		--		--		--		--		--		--		--		--		--		--	158.697	104042	146.978	590767
--	--		--	80.0002	29.7922		--		--		--		--		--		--		--		--		--		--		--	158.59	104042	146.864	591363
--	--		--	80.0007	29.7894		--		--		--		--		--		--		--		--		--		--		--	158.488	104042	146.746	592013
--	--		--	79.9992	29.7894		--		--		--		--		--		--		--		--		--		--		--	158.375	104151	146.63	592609
--	--		--	80.0001	29.7978		--		--		--		--		--		--		--		--		--		--		--	158.28	104584	146.514	593531
--	--		--	80.0001	29.7866		--		--		--		--		--		--		--		--		--		--		--	158.175	104584	146.403	594343
--	--		--	80.0021	29.767		--		--		--		--		--		--		--		--		--		--		--	158.063	104584	146.283	594940
--	--		--	80.0002	29.7866		--		--		--		--		--		--		--		--		--		--		--	157.959	104584	146.169	595535
--	--		--	79.9985	29.7922		--		--		--		--		--		--		--		--		--		--		--	157.847	104584	146.049	596185
--	--		--	80.0014	29.795		--		--		--		--		--		--		--		--		--		--		--	157.758	104584	145.929	597161
--	--		--	79.9972	29.7754		--		--		--		--		--		--		--		--		--		--		--	157.643	104584	145.823	597487
--	--		--	80.0022	29.781		--		--		--		--		--		--		--		--		--		--		--	157.548	104584	145.706	598299
--	--		--	80.0018	29.8034		--		--		--		--		--		--		--		--		--		--		--	157.437	104584	145.586	599003
--	--		--	79.9995	29.8175		--		--		--		--		--		--		--		--		--		--		--	157.335	104964	145.473	599492
--	--		--	79.9994	29.7978		--		--		--		--		--		--		--		--		--		--		--	157.231	105126	145.357	600304
--	--		--	79.9978	29.7894		--		--		--		--		--		--		--		--		--		--		--	157.129	105126	145.272	600684
--	--		--	80.0035	29.8006		--		--		--		--		--		--		--		--		--		--		--	157.014	105126	145.117	601171
--	--		--	79.9981	29.795		--		--		--		--		--		--		--		--		--		--		--	156.906	105126	145.007	602092
--	--		--	80.0023	29.8034		--		--		--		--		--		--		--		--		--		--		--	156.804	105126	144.895	603393
--	--		--	79.9999	29.795		--		--		--		--		--		--		--		--		--		--		--	156.693	105126	144.775	603826
--	--		--	80.0007	29.8063		--		--		--		--		--		--		--		--		--		--		--	156.593	105126	144.661	604477
--	--		--	79.9981	29.7978		--		--		--		--		--		--		--		--		--		--		--	156.48	105126	144.545	605127
--	--		--	80.0003	29.8119		--		--		--		--		--		--		--		--		--		--		--	156.377	105126	144.441	606211
--	--		--	80.0013	29.795		--		--		--		--		--		--		--		--		--		--		--	156.267	105668	144.321	607240
--	--		--	79.9997	29.7894		--		--		--		--		--		--		--		--		--		--		--	156.165	105668	144.209	607999
--	--		--	80.0017	29.7978		--		--		--		--		--		--		--		--		--		--		--	156.048	105668	144.088	608487
--	--		--	79.998	29.7922		--		--		--		--		--		--		--		--		--		--		--	155.944	105722	143.976	609137
--	--		--	79.9988	29.7838		--		--		--		--		--		--		--		--		--		--		--	155.83	106210	143.862	610113
--	--		--	79.9998	29.7754		--		--		--		--		--		--		--		--		--		--		--	155.738	106210	143.742	610708
--	--		--	80.0003	29.8006		--		--		--		--		--		--		--		--		--		--		--	155.628	106210	143.625	611412
--	--		--	80.0015	29.8063		--		--		--		--		--		--		--		--		--		--		--	155.523	106210	143.511	611792
--	--		--	79.9985	29.8034		--		--		--		--		--		--		--		--		--		--		--	155.422	106210	143.393	612605
--	--		--	79.999	29.8259		--		--		--		--		--		--		--		--		--		--		--	155.32	106210	143.282	613635
--	--		--	80.0008	29.7894		--		--		--		--		--		--		--		--		--		--		--	155.21	106210	143.165	614719
--	--		--	80.0003	29.7922		--		--		--		--		--		--		--		--		--		--		--	155.092	106589	143.057	615314
--	--		--	79.999	29.7754		--		--		--		--		--		--		--		--		--		--		--	154.995	106752	142.939	616181
--	--		--	79.9994	29.7894		--		--		--		--		--		--		--		--		--		--		--	154.898	106752	142.826	616886
--	--		--	80.0001	29.7754		--		--		--		--		--		--		--		--		--		--		--	154.782	106752	142.713	617645
--	--		--	80.0005	29.8119		--		--		--		--		--		--		--		--		--		--		--	154.685	106752	142.588	618403
--	--		--	79.9983	29.7922		--		--		--		--		--		--		--		--		--		--		--	154.575	106752	142.479	619487
--	--		--	80.0015	29.7866		--		--		--		--		--		--		--		--		--		--		--	154.469	106752	142.358	620245
--	--		--	80.0038	29.7782		--		--		--		--		--		--		--		--		--		--		--	154.369	106752	142.241	620624
--	--		--	79.9964	29.8034		--		--		--		--		--		--		--		--		--		--		--	154.256	106752	142.119	621221
--	--		--	80.0006	29.7754		--		--		--		--		--		--		--		--		--		--		--	154.151	106914	142.015	622088
--	--		--	80.0016	29.7782		--		--		--		--		--		--		--		--		--		--		--	154.049	107294	141.894	622738
--	--		--	79.999	29.7754		--		--		--		--		--		--		--		--		--		--		--	153.947	107294	141.777	623442
--	--		--	79.9991	29.7978		--		--		--		--		--		--		--		--		--		--		--	153.839	107294	141.654	624201
--	--		--	80.0017	29.8175		--		--		--		--		--		--		--		--		--		--		--	153.731	107294	141.545	624797
--	--		--	79.999	29.781		--		--		--		--		--		--		--		--		--		--		--	153.63	107294	141.432	625719
--	--		--	79.9986	29.7782		--		--		--		--		--		--		--		--		--		--		--	153.517	107294	141.32	626477
--	--		--	80.0017	29.767		--		--		--		--		--		--		--		--		--		--		--	153.421	107510	141.197	627182
--	--		--	80.0003	29.7726		--		--		--		--		--		--		--		--		--		--		--	153.31	107836	141.082	627886
--	--		--	79.9992	29.7726		--		--		--		--		--		--		--		--		--		--		--	153.194	107836	140.969	628048
--	--		--	79.9984	29.781		--		--		--		--		--		--		--		--		--		--		--	153.089	107836	140.852	628807
--	--		--	80.0017	29.7838		--		--		--		--		--		--		--		--		--		--		--	152.995	107836	140.733	630054
--	--		--	79.9998	29.7782		--		--		--		--		--		--		--		--		--		--		--	152.892	107836	140.625	630758
--	--		--	79.999	29.7838		--		--		--		--		--		--		--		--		--		--		--	152.775	107836	140.5	632005
--	--		--	80.0011	29.7782		--		--		--		--		--		--		--		--		--		--		--	152.668	107836	140.384	632925
--	--		--	80.0004	29.7894		--		--		--		--		--		--		--		--		--		--		--	152.56	108107	140.267	633522
--	--		--	79.9992	29.795		--		--		--		--		--		--		--		--		--		--		--	152.461	108378	140.159	634172
--	--		--	80.0002	29.8063		--		--		--		--		--		--		--		--		--		--		--	152.365	108378	140.038	635364
--	--		--	80.0007	29.7922		--		--		--		--		--		--		--		--		--		--		--	152.248	108378	139.919	636448
--	--		--	79.998	29.7614		--		--		--		--		--		--		--		--		--		--		--	152.146	108378	139.789	636990
--	--		--	79.9992	29.8091		--		--		--		--		--		--		--		--		--		--		--	152.032	108378	139.697	637749
--	--		--	80.0018	29.795		--		--		--		--		--		--		--		--		--		--		--	151.938	108378	139.573	638399
--	--		--	79.9981	29.7922		--		--		--		--		--		--		--		--		--		--		--	151.831	108378	139.465	639645
--	--		--	80.0021	29.8034		--		--		--		--		--		--		--		--		--		--		--	151.719	108378	139.349	640403
--	--		--	80.0004	29.7866		--		--		--		--		--		--		--		--		--		--		--	151.621	108378	139.234	640566
--	--		--	79.9995	29.795		--		--		--		--		--		--		--		--		--		--		--	151.511	108919	139.115	641162
--	--		--	79.9999	29.7922		--		--		--		--		--		--		--		--		--		--		--	151.41	108919	139.006	642517
--	--		--	79.998	29.7894		--		--		--		--		--		--		--		--		--		--		--	151.293	108919	138.883	643221
--	--		--	79.9994	29.8119		--		--		--		--		--		--		--		--		--		--		--	151.199	109082	138.77	643438
--	--		--	80.0024	29.8006		--		--		--		--		--		--		--		--		--		--		--	151.089	109462	138.653	644251
--	--		--	79.9993	29.7922		--		--		--		--		--		--		--		--		--		--		--	150.979	109462	138.55	645714
--	--		--	79.9995	29.8231		--		--		--		--		--		--		--		--		--		--		--	150.877	109462	138.421	646961
--	--		--	80.0017	29.7978		--		--		--		--		--		--		--		--		--		--		--	150.767	109462	138.32	647557
--	--		--	79.9996	29.8034		--		--		--		--		--		--		--		--		--		--		--	150.663	109462	138.19	648207
--	--		--	79.9976	29.8063		--		--		--		--		--		--		--		--		--		--		--	150.56	109462	138.069	649345
--	--		--	80.0005	29.7894		--		--		--		--		--		--		--		--		--		--		--	150.46	109732	137.966	649886
--	--		--	80.0002	29.8006		--		--		--		--		--		--		--		--		--		--		--	150.356	110003	137.837	651295
--	--		--	79.9996	29.781		--		--		--		--		--		--		--		--		--		--		--	150.249	110003	137.726	652108
--	--		--	80.0011	29.7978		--		--		--		--		--		--		--		--		--		--		--	150.14	110003	137.604	652488
--	--		--	79.9971	29.8006		--		--		--		--		--		--		--		--		--		--		--	150.031	110003	137.5	653083
--	--		--	80.0001	29.7922		--		--		--		--		--		--		--		--		--		--		--	149.923	110003	137.379	653896
--	--		--	80.0005	29.781		--		--		--		--		--		--		--		--		--		--		--	149.826	110003	137.261	654492
--	--		--	79.9997	29.7894		--		--		--		--		--		--		--		--		--		--		--	149.721	110166	137.15	655522
--	--		--	80.0025	29.7978		--		--		--		--		--		--		--		--		--		--		--	149.611	110545	137.044	656173
--	--		--	80.0003	29.8063		--		--		--		--		--		--		--		--		--		--		--	149.506	110545	136.912	656985
--	--		--	79.9973	29.7978		--		--		--		--		--		--		--		--		--		--		--	149.407	110545	136.8	658178
--	--		--	80.0008	29.8231		--		--		--		--		--		--		--		--		--		--		--	149.296	110545	136.694	659044
--	--		--	80.003	29.8006		--		--		--		--		--		--		--		--		--		--		--	149.196	110545	136.577	659857
--	--		--	79.9991	29.7978		--		--		--		--		--		--		--		--		--		--		--	149.086	110545	136.453	661158
--	--		--	79.9982	29.7894		--		--		--		--		--		--		--		--		--		--		--	148.982	110545	136.339	661808
--	--		--	79.9997	29.7894		--		--		--		--		--		--		--		--		--		--		--	148.881	110545	136.22	662729
--	--		--	80.0013	29.7754		--		--		--		--		--		--		--		--		--		--		--	148.768	110599	136.105	663325
--	--		--	80.0009	29.7754		--		--		--		--		--		--		--		--		--		--		--	148.661	111087	135.99	664409
--	--		--	79.9996	29.7866		--		--		--		--		--		--		--		--		--		--		--	148.552	111087	135.871	665005
--	--		--	80.0004	29.8147		--		--		--		--		--		--		--		--		--		--		--	148.453	111087	135.752	665601
--	--		--	80.0015	29.7922		--		--		--		--		--		--		--		--		--		--		--	148.348	111087	135.641	666847
--	--		--	80.0004	29.7866		--		--		--		--		--		--		--		--		--		--		--	148.229	111087	135.526	667606
--	--		--	79.9976	29.8119		--		--		--		--		--		--		--		--		--		--		--	148.129	111087	135.404	668256
--	--		--	80.0027	29.8119		--		--		--		--		--		--		--		--		--		--		--	148.024	111087	135.295	669178
--	--		--	79.9998	29.781		--		--		--		--		--		--		--		--		--		--		--	147.913	111629	135.177	669828
--	--		--	79.9997	29.781		--		--		--		--		--		--		--		--		--		--		--	147.812	111629	135.053	670587
--	--		--	79.9973	29.7838		--		--		--		--		--		--		--		--		--		--		--	147.708	111629	134.932	671291
--	--		--	79.9995	29.7978		--		--		--		--		--		--		--		--		--		--		--	147.605	111629	134.825	672537
--	--		--	79.9999	29.7894		--		--		--		--		--		--		--		--		--		--		--	147.5	111629	134.707	673784
--	--		--	80.0002	29.8119		--		--		--		--		--		--		--		--		--		--		--	147.394	111629	134.589	674650
--	--		--	79.9989	29.7698		--		--		--		--		--		--		--		--		--		--		--	147.289	111629	134.474	674976
--	--		--	80.0009	29.8063		--		--		--		--		--		--		--		--		--		--		--	147.178	112062	134.367	675680
--	--		--	80.0005	29.7838		--		--		--		--		--		--		--		--		--		--		--	147.081	112170	134.25	676710
--	--		--	79.9984	29.7894		--		--		--		--		--		--		--		--		--		--		--	146.97	112170	134.132	677957
--	--		--	80.0014	29.8034		--		--		--		--		--		--		--		--		--		--		--	146.861	112170	134.025	678444
--	--		--	79.9995	29.7978		--		--		--		--		--		--		--		--		--		--		--	146.753	112659	133.913	679528
--	--		--	80.0014	29.7726		--		--		--		--		--		--		--		--		--		--		--	146.647	112713	133.782	680774
--	--		--	79.9987	29.8034		--		--		--		--		--		--		--		--		--		--		--	146.541	112713	133.673	681479
--	--		--	80.0001	29.795		--		--		--		--		--		--		--		--		--		--		--	146.439	112713	133.557	682183
--	--		--	79.9996	29.7978		--		--		--		--		--		--		--		--		--		--		--	146.33	112713	133.442	682453
--	--		--	80.0026	29.795		--		--		--		--		--		--		--		--		--		--		--	146.226	112713	133.328	684025
--	--		--	79.9996	29.7894		--		--		--		--		--		--		--		--		--		--		--	146.117	112713	133.22	685001
--	--		--	79.9992	29.7698		--		--		--		--		--		--		--		--		--		--		--	146.018	113146	133.096	685488
--	--		--	79.9999	29.795		--		--		--		--		--		--		--		--		--		--		--	145.904	113254	132.984	686247
--	--		--	79.9994	29.8006		--		--		--		--		--		--		--		--		--		--		--	145.801	113254	132.854	687548
--	--		--	80.0002	29.767		--		--		--		--		--		--		--		--		--		--		--	145.695	113254	132.744	688252
--	--		--	80.0009	29.7838		--		--		--		--		--		--		--		--		--		--		--	145.596	113254	132.628	689065
--	--		--	79.9999	29.7838		--		--		--		--		--		--		--		--		--		--		--	145.52	113254	132.509	689877
--	--		--	80.0015	29.7894		--		--		--		--		--		--		--		--		--		--		--	145.386	113254	132.396	690745
--	--		--	80.0005	29.7978		--		--		--		--		--		--		--		--		--		--		--	145.279	113579	132.278	692100
--	--		--	79.9989	29.795		--		--		--		--		--		--		--		--		--		--		--	145.178	113796	132.166	693292
--	--		--	80.0012	29.8091		--		--		--		--		--		--		--		--		--		--		--	145.077	113796	132.044	694158
--	--		--	79.9999	29.8006		--		--		--		--		--		--		--		--		--		--		--	144.97	113796	131.926	694158
--	--		--	79.999	29.8006		--		--		--		--		--		--		--		--		--		--		--	144.858	113796	131.811	694862
--	--		--	80	29.7894		--		--		--		--		--		--		--		--		--		--		--	144.757	113796	131.686	696543
--	--		--	79.9985	29.8006		--		--		--		--		--		--		--		--		--		--		--	144.648	113796	131.584	697410
--	--		--	80	29.7922		--		--		--		--		--		--		--		--		--		--		--	144.545	113904	131.463	697735
--	--		--	80.0012	29.7922		--		--		--		--		--		--		--		--		--		--		--	144.435	114338	131.354	699253
--	--		--	79.9992	29.7866		--		--		--		--		--		--		--		--		--		--		--	144.326	114338	131.242	700498
--	--		--	80	29.795		--		--		--		--		--		--		--		--		--		--		--	144.23	114338	131.123	701203
--	--		--	79.9999	29.8063		--		--		--		--		--		--		--		--		--		--		--	144.123	114338	131.004	702178
--	--		--	80.0009	29.7782		--		--		--		--		--		--		--		--		--		--		--	144.015	114338	130.892	703316
--	--		--	80.0004	29.8063		--		--		--		--		--		--		--		--		--		--		--	143.898	114338	130.768	703858
--	--		--	79.9997	29.8034		--		--		--		--		--		--		--		--		--		--		--	143.797	114338	130.638	704779
--	--		--	79.9999	29.8119		--		--		--		--		--		--		--		--		--		--		--	143.698	114609	130.532	705376
--	--		--	80.0002	29.8063		--		--		--		--		--		--		--		--		--		--		--	143.587	114880	130.423	706459
--	--		--	79.9995	29.795		--		--		--		--		--		--		--		--		--		--		--	143.481	114880	130.303	707652
--	--		--	79.9994	29.795		--		--		--		--		--		--		--		--		--		--		--	143.371	114880	130.18	708736
--	--		--	80.0011	29.781		--		--		--		--		--		--		--		--		--		--		--	143.271	114880	130.071	710307
--	--		--	79.9992	29.7978		--		--		--		--		--		--		--		--		--		--		--	143.166	114880	129.955	711065
--	--		--	79.9986	29.8034		--		--		--		--		--		--		--		--		--		--		--	143.055	114880	129.839	712203
--	--		--	80.003	29.7894		--		--		--		--		--		--		--		--		--		--		--	142.955	114880	129.722	712745
--	--		--	79.999	29.781		--		--		--		--		--		--		--		--		--		--		--	142.847	115422	129.607	713992
--	--		--	79.9986	29.7782		--		--		--		--		--		--		--		--		--		--		--	142.742	115422	129.492	715292
--	--		--	80.0009	29.8063		--		--		--		--		--		--		--		--		--		--		--	142.632	115422	129.382	716214
--	--		--	79.9998	29.7922		--		--		--		--		--		--		--		--		--		--		--	142.53	115530	129.263	716430
--	--		--	79.9976	29.7894		--		--		--		--		--		--		--		--		--		--		--	142.421	115964	129.154	717405
--	--		--	80.0003	29.795		--		--		--		--		--		--		--		--		--		--		--	142.314	115964	129.034	718327
--	--		--	80.0014	29.7726		--		--		--		--		--		--		--		--		--		--		--	142.211	115964	128.913	718922
--	--		--	79.9992	29.7922		--		--		--		--		--		--		--		--		--		--		--	142.095	115964	128.797	720061
--	--		--	80.0003	29.781		--		--		--		--		--		--		--		--		--		--		--	141.997	115964	128.677	720982
--	--		--	79.9999	29.7698		--		--		--		--		--		--		--		--		--		--		--	141.894	115964	128.572	722390
--	--		--	80	29.7894		--		--		--		--		--		--		--		--		--		--		--	141.78	116018	128.451	723529
--	--		--	79.9983	29.8091		--		--		--		--		--		--		--		--		--		--		--	141.681	116506	128.333	724667
--	--		--	80.0008	29.795		--		--		--		--		--		--		--		--		--		--		--	141.568	116506	128.215	725588
--	--		--	80.0007	29.8063		--		--		--		--		--		--		--		--		--		--		--	141.469	116506	128.098	726726
--	--		--	79.9999	29.8063		--		--		--		--		--		--		--		--		--		--		--	141.365	116506	127.983	727268
--	--		--	80.001	29.795		--		--		--		--		--		--		--		--		--		--		--	141.25	116506	127.859	728080
--	--		--	80.0001	29.7894		--		--		--		--		--		--		--		--		--		--		--	141.153	116506	127.75	729056
--	--		--	79.9987	29.7838		--		--		--		--		--		--		--		--		--		--		--	141.043	116506	127.624	730248
--	--		--	79.9993	29.7754		--		--		--		--		--		--		--		--		--		--		--	140.94	116777	127.516	732578
--	--		--	80.0007	29.7838		--		--		--		--		--		--		--		--		--		--		--	140.831	117048	127.4	733174
--	--		--	80.0008	29.8006		--		--		--		--		--		--		--		--		--		--		--	140.731	117048	127.297	733390
--	--		--	80.0013	29.7754		--		--		--		--		--		--		--		--		--		--		--	140.619	117048	127.176	734041
--	--		--	79.9991	29.7894		--		--		--		--		--		--		--		--		--		--		--	140.518	117048	127.056	735504
--	--		--	80.0014	29.7838		--		--		--		--		--		--		--		--		--		--		--	140.415	117048	126.939	736588
--	--		--	79.9975	29.7866		--		--		--		--		--		--		--		--		--		--		--	140.306	117265	126.828	737292
--	--		--	80.0004	29.7782		--		--		--		--		--		--		--		--		--		--		--	140.208	117590	126.716	738052
--	--		--	80.0001	29.7866		--		--		--		--		--		--		--		--		--		--		--	140.093	117590	126.596	739515
--	--		--	80.0001	29.8006		--		--		--		--		--		--		--		--		--		--		--	139.996	117590	126.481	740219
--	--		--	79.9995	29.7838		--		--		--		--		--		--		--		--		--		--		--	139.888	117590	126.376	741194
--	--		--	79.9992	29.795		--		--		--		--		--		--		--		--		--		--		--	139.777	117590	126.249	742278
--	--		--	79.9987	29.7586		--		--		--		--		--		--		--		--		--		--		--	139.67	117590	126.126	743470
--	--		--	80.0002	29.7726		--		--		--		--		--		--		--		--		--		--		--	139.56	117806	126.018	744608
--	--		--	79.9997	29.8006		--		--		--		--		--		--		--		--		--		--		--	139.461	118131	125.898	745530
--	--		--	79.9992	29.781		--		--		--		--		--		--		--		--		--		--		--	139.354	118131	125.782	746559
--	--		--	80.0016	29.7726		--		--		--		--		--		--		--		--		--		--		--	139.246	118131	125.665	747155
--	--		--	80.0005	29.8006		--		--		--		--		--		--		--		--		--		--		--	139.139	118131	125.55	748076
--	--		--	79.9973	29.7894		--		--		--		--		--		--		--		--		--		--		--	139.035	118131	125.439	748835
--	--		--	79.9996	29.7922		--		--		--		--		--		--		--		--		--		--		--	138.934	118131	125.322	749702
--	--		--	79.9999	29.8006		--		--		--		--		--		--		--		--		--		--		--	138.828	118131	125.198	750894
--	--		--	80.0001	29.7894		--		--		--		--		--		--		--		--		--		--		--	138.715	118674	125.096	752086
--	--		--	79.9998	29.7922		--		--		--		--		--		--		--		--		--		--		--	138.615	118674	124.973	753061
--	--		--	79.9982	29.7866		--		--		--		--		--		--		--		--		--		--		--	138.513	118674	124.855	754091
--	--		--	79.9993	29.7922		--		--		--		--		--		--		--		--		--		--		--	138.406	118674	124.738	755175
--	--		--	80.0006	29.7866		--		--		--		--		--		--		--		--		--		--		--	138.306	119215	124.627	756367
--	--		--	80.001	29.7866		--		--		--		--		--		--		--		--		--		--		--	138.192	119215	124.51	757559
--	--		--	80.0004	29.8091		--		--		--		--		--		--		--		--		--		--		--	138.09	119215	124.4	758859
--	--		--	80.0003	29.7894		--		--		--		--		--		--		--		--		--		--		--	137.976	119215	124.283	760268
--	--		--	80.0013	29.7782		--		--		--		--		--		--		--		--		--		--		--	137.877	119215	124.182	761677
--	--		--	79.9995	29.781		--		--		--		--		--		--		--		--		--		--		--	137.772	119215	124.056	762544
--	--		--	79.9968	29.781		--		--		--		--		--		--		--		--		--		--		--	137.664	119215	123.939	763628
--	--		--	79.9986	29.7978		--		--		--		--		--		--		--		--		--		--		--	137.556	119757	123.823	764115
--	--		--	80.0015	29.7782		--		--		--		--		--		--		--		--		--		--		--	137.451	119757	123.708	765037
--	--		--	79.9994	29.7894		--		--		--		--		--		--		--		--		--		--		--	137.349	119757	123.586	766229
--	--		--	80.0002	29.7754		--		--		--		--		--		--		--		--		--		--		--	137.239	119757	123.466	767367
--	--		--	80.001	29.7866		--		--		--		--		--		--		--		--		--		--		--	137.139	119757	123.354	768126
--	--		--	79.999	29.7586		--		--		--		--		--		--		--		--		--		--		--	137.028	119811	123.239	769047
--	--		--	80.0001	29.7754		--		--		--		--		--		--		--		--		--		--		--	136.926	120299	123.123	770294
--	--		--	80.0002	29.7866		--		--		--		--		--		--		--		--		--		--		--	136.817	120299	123.003	771431
--	--		--	79.9995	29.767		--		--		--		--		--		--		--		--		--		--		--	136.714	120299	122.895	772461
--	--		--	80	29.7894		--		--		--		--		--		--		--		--		--		--		--	136.603	120299	122.775	773707
--	--		--	79.9998	29.7754		--		--		--		--		--		--		--		--		--		--		--	136.504	120299	122.659	774900
--	--		--	80.0016	29.781		--		--		--		--		--		--		--		--		--		--		--	136.401	120841	122.543	775550
--	--		--	79.9994	29.7698		--		--		--		--		--		--		--		--		--		--		--	136.299	120841	122.435	776850
--	--		--	80.0011	29.7782		--		--		--		--		--		--		--		--		--		--		--	136.186	120841	122.308	778097
--	--		--	80.0005	29.795		--		--		--		--		--		--		--		--		--		--		--	136.09	120841	122.193	779017
--	--		--	80.0026	29.7922		--		--		--		--		--		--		--		--		--		--		--	135.977	120841	122.083	780589
--	--		--	79.9976	29.7838		--		--		--		--		--		--		--		--		--		--		--	135.881	120841	121.966	782106
--	--		--	80.0006	29.8034		--		--		--		--		--		--		--		--		--		--		--	135.762	120895	121.847	783082
--	--		--	79.9997	29.7922		--		--		--		--		--		--		--		--		--		--		--	135.652	121382	121.734	784111
--	--		--	80.0007	29.7866		--		--		--		--		--		--		--		--		--		--		--	135.538	121382	121.615	784816
--	--		--	79.999	29.7782		--		--		--		--		--		--		--		--		--		--		--	135.427	121382	121.499	785683
--	--		--	80.0012	29.7894		--		--		--		--		--		--		--		--		--		--		--	135.32	121382	121.385	787037
--	--		--	80.0013	29.781		--		--		--		--		--		--		--		--		--		--		--	135.219	121382	121.273	788230
--	--		--	80.0001	29.7866		--		--		--		--		--		--		--		--		--		--		--	135.103	121491	121.164	789476
--	--		--	79.9981	29.7894		--		--		--		--		--		--		--		--		--		--		--	134.982	121925	121.037	790506
--	--		--	79.9992	29.7782		--		--		--		--		--		--		--		--		--		--		--	134.877	121925	120.926	791697
--	--		--	80.0042	29.8034		--		--		--		--		--		--		--		--		--		--		--	134.77	122087	120.812	792890
--	--		--	79.9992	29.7754		--		--		--		--		--		--		--		--		--		--		--	134.65	122466	120.7	794028
--	--		--	79.9978	29.781		--		--		--		--		--		--		--		--		--		--		--	134.545	122466	120.584	795112
--	--		--	79.9999	29.7866		--		--		--		--		--		--		--		--		--		--		--	134.435	122466	120.459	796792
--	--		--	79.9991	29.7894		--		--		--		--		--		--		--		--		--		--		--	134.326	122466	120.348	798255
--	--		--	80.0003	29.781		--		--		--		--		--		--		--		--		--		--		--	134.223	122466	120.23	799989
--	--		--	80.0001	29.7838		--		--		--		--		--		--		--		--		--		--		--	134.105	122521	120.124	800368
--	--		--	80.0001	29.7866		--		--		--		--		--		--		--		--		--		--		--	133.991	123008	119.994	800855
--	--		--	79.9987	29.7866		--		--		--		--		--		--		--		--		--		--		--	133.879	123008	119.885	802210
--	--		--	80.001	29.8006		--		--		--		--		--		--		--		--		--		--		--	133.761	123008	119.766	803348
--	--		--	80.0021	29.7866		--		--		--		--		--		--		--		--		--		--		--	133.654	123008	119.633	804161
--	--		--	79.9996	29.7838		--		--		--		--		--		--		--		--		--		--		--	133.55	123008	119.528	805625
--	--		--	79.9995	29.7866		--		--		--		--		--		--		--		--		--		--		--	133.423	123008	119.413	806383
--	--		--	79.9991	29.7838		--		--		--		--		--		--		--		--		--		--		--	133.307	123496	119.301	807196
--	--		--	80.0002	29.8006		--		--		--		--		--		--		--		--		--		--		--	133.191	123550	119.182	808822
--	--		--	80.0017	29.795		--		--		--		--		--		--		--		--		--		--		--	133.084	123550	119.07	810067
--	--		--	80.0015	29.781		--		--		--		--		--		--		--		--		--		--		--	132.959	123550	118.953	811422
--	--		--	79.9956	29.7978		--		--		--		--		--		--		--		--		--		--		--	132.848	123550	118.839	812777
--	--		--	80.0003	29.7922		--		--		--		--		--		--		--		--		--		--		--	132.74	123550	118.719	813753
--	--		--	80.0018	29.8006		--		--		--		--		--		--		--		--		--		--		--	132.628	124092	118.598	814186
--	--		--	80.0003	29.7922		--		--		--		--		--		--		--		--		--		--		--	132.52	124092	118.486	815812
--	--		--	79.9983	29.795		--		--		--		--		--		--		--		--		--		--		--	132.401	124092	118.373	818413
--	--		--	80.0008	29.795		--		--		--		--		--		--		--		--		--		--		--	132.289	124092	118.253	819171
--	--		--	80.0012	29.795		--		--		--		--		--		--		--		--		--		--		--	132.176	124200	118.137	819876
--	--		--	80.0005	29.8063		--		--		--		--		--		--		--		--		--		--		--	132.054	124634	118.022	821718
--	--		--	79.9997	29.7866		--		--		--		--		--		--		--		--		--		--		--	131.945	124634	117.909	822531
--	--		--	80.0004	29.795		--		--		--		--		--		--		--		--		--		--		--	131.835	124634	117.787	824645
--	--		--	80.0007	29.8091		--		--		--		--		--		--		--		--		--		--		--	131.728	125176	117.678	825891
--	--		--	79.9991	29.7922		--		--		--		--		--		--		--		--		--		--		--	131.618	125176	117.56	826433
--	--		--	80.0011	29.8006		--		--		--		--		--		--		--		--		--		--		--	131.496	125176	117.448	827299
--	--		--	80.0037	29.7978		--		--		--		--		--		--		--		--		--		--		--	131.387	125176	117.321	828708
--	--		--	79.9983	29.7978		--		--		--		--		--		--		--		--		--		--		--	131.27	125176	117.214	830280
--	--		--	79.9983	29.7838		--		--		--		--		--		--		--		--		--		--		--	131.154	125176	117.098	831526
--	--		--	80.0029	29.7922		--		--		--		--		--		--		--		--		--		--		--	131.037	125718	116.977	832827
--	--		--	79.998	29.8006		--		--		--		--		--		--		--		--		--		--		--	130.917	125718	116.858	833965
--	--		--	80.0007	29.8006		--		--		--		--		--		--		--		--		--		--		--	130.803	125718	116.745	834669
--	--		--	80.0003	29.781		--		--		--		--		--		--		--		--		--		--		--	130.69	125718	116.643	836566
--	--		--	79.9983	29.7922		--		--		--		--		--		--		--		--		--		--		--	130.57	125718	116.508	838138
--	--		--	80.0026	29.7782		--		--		--		--		--		--		--		--		--		--		--	130.453	125989	116.406	839437
--	--		--	80.0016	29.8006		--		--		--		--		--		--		--		--		--		--		--	130.34	126260	116.284	840684
--	--		--	79.998	29.8063		--		--		--		--		--		--		--		--		--		--		--	130.222	126260	116.179	841606
--	--		--	79.9997	29.7894		--		--		--		--		--		--		--		--		--		--		--	130.11	126260	116.056	842635
--	--		--	80.0003	29.7754		--		--		--		--		--		--		--		--		--		--		--	129.999	126260	115.946	844748
--	--		--	80.0008	29.7866		--		--		--		--		--		--		--		--		--		--		--	129.87	126260	115.828	845561
--	--		--	79.9998	29.8034		--		--		--		--		--		--		--		--		--		--		--	129.766	126639	115.713	846970
--	--		--	80.0001	29.8091		--		--		--		--		--		--		--		--		--		--		--	129.649	126802	115.586	848541
--	--		--	79.9993	29.8175		--		--		--		--		--		--		--		--		--		--		--	129.539	126802	115.487	850818
--	--		--	80.0002	29.7838		--		--		--		--		--		--		--		--		--		--		--	129.428	126802	115.374	851305
--	--		--	80.0007	29.8034		--		--		--		--		--		--		--		--		--		--		--	129.306	126802	115.253	851738
--	--		--	79.9984	29.7922		--		--		--		--		--		--		--		--		--		--		--	129.188	126802	115.138	852552
--	--		--	80.0021	29.7866		--		--		--		--		--		--		--		--		--		--		--	129.072	126802	115.025	854123
--	--		--	79.9999	29.8063		--		--		--		--		--		--		--		--		--		--		--	128.967	127235	114.912	855315
--	--		--	79.9998	29.7866		--		--		--		--		--		--		--		--		--		--		--	128.839	127343	114.787	857320
--	--		--	79.999	29.7866		--		--		--		--		--		--		--		--		--		--		--	128.724	127343	114.675	859000
--	--		--	80.002	29.7894		--		--		--		--		--		--		--		--		--		--		--	128.623	127343	114.554	861059
--	--		--	80.0005	29.8006		--		--		--		--		--		--		--		--		--		--		--	128.508	127343	114.432	861818
--	--		--	79.9999	29.8006		--		--		--		--		--		--		--		--		--		--		--	128.377	127615	114.32	863822
--	--		--	79.9985	29.8063		--		--		--		--		--		--		--		--		--		--		--	128.272	127886	114.204	865340
--	--		--	80.0001	29.7922		--		--		--		--		--		--		--		--		--		--		--	128.163	127886	114.096	866099
--	--		--	79.9999	29.7782		--		--		--		--		--		--		--		--		--		--		--	128.033	128156	113.978	866803
--	--		--	80.001	29.7894		--		--		--		--		--		--		--		--		--		--		--	127.92	128427	113.865	867562
--	--		--	79.9996	29.7894		--		--		--		--		--		--		--		--		--		--		--	127.808	128427	113.742	868808
--	--		--	80.0006	29.795		--		--		--		--		--		--		--		--		--		--		--	127.701	128427	113.638	869946
--	--		--	80.001	29.7782		--		--		--		--		--		--		--		--		--		--		--	127.579	128427	113.513	870921
--	--		--	79.9978	29.7754		--		--		--		--		--		--		--		--		--		--		--	127.464	128536	113.397	871626
--	--		--	79.9998	29.781		--		--		--		--		--		--		--		--		--		--		--	127.359	128969	113.278	872926
--	--		--	80.0007	29.7782		--		--		--		--		--		--		--		--		--		--		--	127.234	128969	113.171	874173
--	--		--	80.0018	29.7922		--		--		--		--		--		--		--		--		--		--		--	127.121	128969	113.051	876503
--	--		--	80.0019	29.7754		--		--		--		--		--		--		--		--		--		--		--	127.01	128969	112.932	877424
--	--		--	79.9971	29.7838		--		--		--		--		--		--		--		--		--		--		--	126.891	128969	112.824	878291
--	--		--	79.9985	29.7838		--		--		--		--		--		--		--		--		--		--		--	126.783	129295	112.696	879863
--	--		--	80.0016	29.8034		--		--		--		--		--		--		--		--		--		--		--	126.682	129511	112.59	880458
--	--		--	80.0012	29.7838		--		--		--		--		--		--		--		--		--		--		--	126.555	129511	112.472	882463
--	--		--	79.9988	29.7838		--		--		--		--		--		--		--		--		--		--		--	126.44	129511	112.36	883818
--	--		--	80	29.781		--		--		--		--		--		--		--		--		--		--		--	126.324	129511	112.239	884631
--	--		--	79.9984	29.8006		--		--		--		--		--		--		--		--		--		--		--	126.212	129782	112.122	886149
--	--		--	80.0006	29.7782		--		--		--		--		--		--		--		--		--		--		--	126.095	130053	112.014	888046
--	--		--	79.9988	29.781		--		--		--		--		--		--		--		--		--		--		--	125.983	130053	111.891	889884
--	--		--	80.0019	29.7614		--		--		--		--		--		--		--		--		--		--		--	125.854	130053	111.786	891730
--	--		--	80.0007	29.7866		--		--		--		--		--		--		--		--		--		--		--	125.757	130053	111.654	893027
--	--		--	79.9994	29.7894		--		--		--		--		--		--		--		--		--		--		--	125.631	130324	111.538	893897
--	--		--	80.0014	29.7782		--		--		--		--		--		--		--		--		--		--		--	125.522	130594	111.44	895361
--	--		--	79.9987	29.7894		--		--		--		--		--		--		--		--		--		--		--	125.403	130594	111.315	896498
--	--		--	80.0003	29.7922		--		--		--		--		--		--		--		--		--		--		--	125.295	130594	111.202	897261
--	--		--	80.001	29.7726		--		--		--		--		--		--		--		--		--		--		--	125.173	130594	111.08	898833
--	--		--	80.0012	29.7894		--		--		--		--		--		--		--		--		--		--		--	125.057	130703	110.968	900564
--	--		--	79.9967	29.7838		--		--		--		--		--		--		--		--		--		--		--	124.95	131137	110.845	902402
--	--		--	80.0005	29.795		--		--		--		--		--		--		--		--		--		--		--	124.823	131137	110.732	903379
--	--		--	80.0004	29.795		--		--		--		--		--		--		--		--		--		--		--	124.709	131678	110.614	904737
--	--		--	80.0018	29.7698		--		--		--		--		--		--		--		--		--		--		--	124.594	131678	110.506	906575
--	--		--	80.0005	29.781		--		--		--		--		--		--		--		--		--		--		--	124.478	131678	110.377	908359
--	--		--	79.9966	29.7838		--		--		--		--		--		--		--		--		--		--		--	124.36	131678	110.257	909611
--	--		--	79.9998	29.7726		--		--		--		--		--		--		--		--		--		--		--	124.247	131678	110.149	911076
--	--		--	80.0005	29.7726		--		--		--		--		--		--		--		--		--		--		--	124.135	131841	110.022	912381
--	--		--	79.9998	29.781		--		--		--		--		--		--		--		--		--		--		--	124.015	132220	109.912	914272
--	--		--	80.0024	29.7894		--		--		--		--		--		--		--		--		--		--		--	123.9	132220	109.792	915790
--	--		--	80	29.781		--		--		--		--		--		--		--		--		--		--		--	123.781	132220	109.678	916767
--	--		--	79.9999	29.7754		--		--		--		--		--		--		--		--		--		--		--	123.673	132220	109.564	918116
--	--		--	80.0003	29.7922		--		--		--		--		--		--		--		--		--		--		--	123.561	132328	109.446	919422
--	--		--	79.9981	29.781		--		--		--		--		--		--		--		--		--		--		--	123.44	132763	109.332	920940
--	--		--	80.0021	29.7978		--		--		--		--		--		--		--		--		--		--		--	123.329	132763	109.223	923372
--	--		--	80.0004	29.7894		--		--		--		--		--		--		--		--		--		--		--	123.216	132763	109.101	925548
--	--		--	79.999	29.7698		--		--		--		--		--		--		--		--		--		--		--	123.097	132763	108.981	926959
--	--		--	79.9993	29.7838		--		--		--		--		--		--		--		--		--		--		--	122.985	132979	108.867	929072
--	--		--	80.0007	29.7894		--		--		--		--		--		--		--		--		--		--		--	122.874	133304	108.744	931833
--	--		--	80.0019	29.7782		--		--		--		--		--		--		--		--		--		--		--	122.759	133304	108.642	932694
--	--		--	79.999	29.781		--		--		--		--		--		--		--		--		--		--		--	122.633	133304	108.511	933831
--	--		--	80.0004	29.7838		--		--		--		--		--		--		--		--		--		--		--	122.528	133304	108.401	935571
--	--		--	79.9987	29.795		--		--		--		--		--		--		--		--		--		--		--	122.402	133629	108.286	936104
--	--		--	80.0012	29.7866		--		--		--		--		--		--		--		--		--		--		--	122.293	133846	108.17	938163
--	--		--	80.0002	29.8006		--		--		--		--		--		--		--		--		--		--		--	122.178	133846	108.059	938270
--	--		--	80.0001	29.7838		--		--		--		--		--		--		--		--		--		--		--	122.066	133846	107.945	939469
--	--		--	79.9988	29.8034		--		--		--		--		--		--		--		--		--		--		--	121.948	133846	107.829	941804
--	--		--	79.9991	29.8119		--		--		--		--		--		--		--		--		--		--		--	121.839	134171	107.723	943100
--	--		--	80.0004	29.7838		--		--		--		--		--		--		--		--		--		--		--	121.718	134388	107.603	943703
--	--		--	79.9995	29.7894		--		--		--		--		--		--		--		--		--		--		--	121.595	134388	107.495	944671
--	--		--	79.9989	29.781		--		--		--		--		--		--		--		--		--		--		--	121.519	134930	107.377	945701
--	--		--	80.0009	29.7782		--		--		--		--		--		--		--		--		--		--		--	121.366	134930	107.26	947273
--	--		--	79.9997	29.8091		--		--		--		--		--		--		--		--		--		--		--	121.26	134930	107.151	949119
--	--		--	79.9999	29.7894		--		--		--		--		--		--		--		--		--		--		--	121.148	134930	107.039	950575
--	--		--	79.999	29.7922		--		--		--		--		--		--		--		--		--		--		--	121.034	135092	106.931	952688
--	--		--	80.0029	29.7922		--		--		--		--		--		--		--		--		--		--		--	120.905	135471	106.803	955014
--	--		--	80.0016	29.7922		--		--		--		--		--		--		--		--		--		--		--	120.8	135471	106.694	956266
--	--		--	79.9981	29.7922		--		--		--		--		--		--		--		--		--		--		--	120.678	135471	106.587	956817
--	--		--	80	29.8006		--		--		--		--		--		--		--		--		--		--		--	120.569	135471	106.46	957900
--	--		--	80.0015	29.7866		--		--		--		--		--		--		--		--		--		--		--	120.446	135743	106.35	960386
--	--		--	79.9993	29.7866		--		--		--		--		--		--		--		--		--		--		--	120.334	136014	106.245	961469
--	--		--	80.0015	29.7866		--		--		--		--		--		--		--		--		--		--		--	120.227	136014	106.118	962605
--	--		--	80.0013	29.7922		--		--		--		--		--		--		--		--		--		--		--	120.099	136014	106.006	964399
--	--		--	79.9983	29.8034		--		--		--		--		--		--		--		--		--		--		--	119.992	136014	105.898	965970
--	--		--	79.9993	29.781		--		--		--		--		--		--		--		--		--		--		--	119.873	136393	105.773	968296
--	--		--	80.0009	29.7922		--		--		--		--		--		--		--		--		--		--		--	119.77	136555	105.663	970569
--	--		--	79.9996	29.7866		--		--		--		--		--		--		--		--		--		--		--	119.642	136555	105.555	972638
--	--		--	79.998	29.8119		--		--		--		--		--		--		--		--		--		--		--	119.521	136555	105.436	972638
--	--		--	80.002	29.8063		--		--		--		--		--		--		--		--		--		--		--	119.413	136555	105.317	974475
--	--		--	80.0007	29.7922		--		--		--		--		--		--		--		--		--		--		--	119.295	137044	105.204	976588
--	--		--	79.9983	29.7866		--		--		--		--		--		--		--		--		--		--		--	119.179	137098	105.097	977947
--	--		--	80.0004	29.7978		--		--		--		--		--		--		--		--		--		--		--	119.068	137098	104.977	979190
--	--		--	80.0002	29.7838		--		--		--		--		--		--		--		--		--		--		--	118.96	137098	104.863	980113
--	--		--	79.9979	29.8175		--		--		--		--		--		--		--		--		--		--		--	118.837	137477	104.753	981250
--	--		--	80.0002	29.8006		--		--		--		--		--		--		--		--		--		--		--	118.724	137639	104.633	982493
--	--		--	80.0012	29.7726		--		--		--		--		--		--		--		--		--		--		--	118.615	137964	104.515	984765
--	--		--	79.9988	29.7698		--		--		--		--		--		--		--		--		--		--		--	118.497	138181	104.41	986337
--	--		--	80.0004	29.7754		--		--		--		--		--		--		--		--		--		--		--	118.384	138181	104.295	987376
--	--		--	79.9992	29.7698		--		--		--		--		--		--		--		--		--		--		--	118.265	138181	104.181	988734
--	--		--	80.003	29.7698		--		--		--		--		--		--		--		--		--		--		--	118.16	138181	104.067	990243
--	--		--	79.9998	29.8203		--		--		--		--		--		--		--		--		--		--		--	118.033	138181	103.948	992143
--	--		--	79.9983	29.8006		--		--		--		--		--		--		--		--		--		--		--	117.917	138669	103.844	994469
--	--		--	80.002	29.8034		--		--		--		--		--		--		--		--		--		--		--	117.802	138723	103.726	995828
--	--		--	80.0001	29.8006		--		--		--		--		--		--		--		--		--		--		--	117.692	138723	103.615	996529
--	--		--	79.9984	29.7866		--		--		--		--		--		--		--		--		--		--		--	117.571	138723	103.488	997825
--	--		--	80.0004	29.7922		--		--		--		--		--		--		--		--		--		--		--	117.454	138832	103.39	1.00076e+06
--	--		--	79.9983	29.7726		--		--		--		--		--		--		--		--		--		--		--	117.339	139266	103.27	1.00266e+06
--	--		--	79.9985	29.7838		--		--		--		--		--		--		--		--		--		--		--	117.221	139266	103.165	1.00347e+06
--	--		--	80.0027	29.7866		--		--		--		--		--		--		--		--		--		--		--	117.107	139266	103.04	1.00363e+06
--	--		--	79.9999	29.767		--		--		--		--		--		--		--		--		--		--		--	116.995	139482	102.932	1.00688e+06
--	--		--	79.9979	29.7726		--		--		--		--		--		--		--		--		--		--		--	116.888	139807	102.818	1.00878e+06
--	--		--	80.001	29.7866		--		--		--		--		--		--		--		--		--		--		--	116.763	139807	102.702	1.01046e+06
--	--		--	79.999	29.7978		--		--		--		--		--		--		--		--		--		--		--	116.648	139807	102.587	1.01181e+06
--	--		--	80.003	29.8203		--		--		--		--		--		--		--		--		--		--		--	116.534	139807	102.47	1.01376e+06
--	--		--	79.9972	29.8091		--		--		--		--		--		--		--		--		--		--		--	116.414	140241	102.357	1.01642e+06
--	--		--	79.9998	29.8147		--		--		--		--		--		--		--		--		--		--		--	116.306	140349	102.253	1.01913e+06
--	--		--	79.9996	29.8034		--		--		--		--		--		--		--		--		--		--		--	116.186	140349	102.13	1.02027e+06
--	--		--	80.0009	29.7978		--		--		--		--		--		--		--		--		--		--		--	116.085	140349	102.016	1.01973e+06
--	--		--	79.999	29.7782		--		--		--		--		--		--		--		--		--		--		--	115.955	140403	101.908	1.02157e+06
--	--		--	79.9988	29.7838		--		--		--		--		--		--		--		--		--		--		--	115.842	140891	101.784	1.02233e+06
--	--		--	80.0022	29.795		--		--		--		--		--		--		--		--		--		--		--	115.719	140891	101.662	1.0246e+06
--	--		--	79.9987	29.7866		--		--		--		--		--		--		--		--		--		--		--	115.601	141271	101.555	1.02703e+06
--	--		--	80.0004	29.7782		--		--		--		--		--		--		--		--		--		--		--	115.493	141433	101.446	1.02909e+06
--	--		--	80.0008	29.7922		--		--		--		--		--		--		--		--		--		--		--	115.377	141433	101.328	1.03126e+06
--	--		--	80.0002	29.781		--		--		--		--		--		--		--		--		--		--		--	115.26	141433	101.214	1.03278e+06
--	--		--	80.0007	29.7866		--		--		--		--		--		--		--		--		--		--		--	115.147	141650	101.1	1.03485e+06
--	--		--	80.0004	29.7754		--		--		--		--		--		--		--		--		--		--		--	115.034	141975	100.989	1.03588e+06
--	--		--	80.0003	29.781		--		--		--		--		--		--		--		--		--		--		--	114.91	141975	100.867	1.03772e+06
--	--		--	80.001	29.7698		--		--		--		--		--		--		--		--		--		--		--	114.807	141975	100.756	1.03993e+06
--	--		--	80.0024	29.7726		--		--		--		--		--		--		--		--		--		--		--	114.685	141975	100.642	1.04238e+06
--	--		--	80.0001	29.7754		--		--		--		--		--		--		--		--		--		--		--	114.572	142517	100.525	1.04373e+06
--	--		--	80.0015	29.795		--		--		--		--		--		--		--		--		--		--		--	114.456	142517	100.414	1.04502e+06
--	--		--	80.0019	29.8203		--		--		--		--		--		--		--		--		--		--		--	114.353	142517	100.303	1.04703e+06
--	--		--	80.0003	29.7978		--		--		--		--		--		--		--		--		--		--		--	114.227	142517	100.179	1.04877e+06
--	--		--	80.0013	29.7922		--		--		--		--		--		--		--		--		--		--		--	114.112	142950	100.074	1.05067e+06
--	--		--	80.0005	29.8063		--		--		--		--		--		--		--		--		--		--		--	114.003	143059	99.9631	1.05245e+06
--	--		--	80.003	29.7894		--		--		--		--		--		--		--		--		--		--		--	113.882	143059	99.844	1.05408e+06
--	--		--	80.0024	29.7866		--		--		--		--		--		--		--		--		--		--		--	113.758	143059	99.7481	1.05581e+06
--	--		--	80.004	29.781		--		--		--		--		--		--		--		--		--		--		--	113.654	143167	99.6328	1.05804e+06
--	--		--	80.0031	29.7754		--		--		--		--		--		--		--		--		--		--		--	113.529	143600	99.5057	1.05998e+06
--	--		--	80.0059	29.781		--		--		--		--		--		--		--		--		--		--		--	113.417	143600	99.3989	1.06101e+06
--	--		--	80.007	29.795		--		--		--		--		--		--		--		--		--		--		--	113.309	143600	99.2909	1.06129e+06
--	--		--	80.0059	29.767		--		--		--		--		--		--		--		--		--		--		--	113.185	143600	99.1801	1.0629e+06
--	--		--	80.0088	29.767		--		--		--		--		--		--		--		--		--		--		--	113.073	144143	99.0521	1.06502e+06
--	--		--	80.0081	29.7726		--		--		--		--		--		--		--		--		--		--		--	112.965	144413	98.9548	1.06725e+06
--	--		--	80.0135	29.7614		--		--		--		--		--		--		--		--		--		--		--	112.838	144684	98.8374	1.0692e+06
--	--		--	80.0174	29.7642		--		--		--		--		--		--		--		--		--		--		--	112.721	144684	98.7243	1.07023e+06
--	--		--	80.0203	29.7529		--		--		--		--		--		--		--		--		--		--		--	112.616	144684	98.6005	1.07201e+06
--	--		--	80.0128	29.7529		--		--		--		--		--		--		--		--		--		--		--	112.495	144684	98.4929	1.07423e+06
--	--		--	80.018	29.7529		--		--		--		--		--		--		--		--		--		--		--	112.378	144955	98.3751	1.07618e+06
--	--		--	80.0532	29.7333		--		--		--		--		--		--		--		--		--		--		--	112.265	145226	98.2767	1.07879e+06
--	--		--	80.0974	29.7024		--		--		--		--		--		--		--		--		--		--		--	112.146	145226	98.1443	1.08069e+06
--	--		--	80.0711	29.6126		--		--		--		--		--		--		--		--		--		--		--	112.039	145226	98.0369	1.08291e+06
--	--		--	79.9251	29.5172		--		--		--		--		--		--		--		--		--		--		--	111.919	145442	97.9256	1.0847e+06
--	--		--	79.641	29.3629		--		--		--		--		--		--		--		--		--		--		--	111.807	145768	97.8099	1.08648e+06
--	--		--	79.2178	29.1833		--		--		--		--		--		--		--		--		--		--		--	111.691	145768	97.689	1.08832e+06
--	--		--	78.7235	29.0093		--		--		--		--		--		--		--		--		--		--		--	111.58	145768	97.5769	1.08968e+06
--	--		--	78.2235	28.8718		--		--		--		--		--		--		--		--		--		--		--	111.458	145768	97.4608	1.09027e+06
--	--		--	77.696	28.7315		--		--		--		--		--		--		--		--		--		--		--	111.339	146202	97.3557	1.09288e+06
--	--		--	77.1919	28.5183		--		--		--		--		--		--		--		--		--		--		--	111.228	146310	97.2596	1.09532e+06
--	--		--	76.6903	28.3667		--		--		--		--		--		--		--		--		--		--		--	111.11	146310	97.1318	1.09771e+06
--	--		--	76.1883	28.2124		--		--		--		--		--		--		--		--		--		--		--	110.997	146581	97.0167	1.0996e+06
--	--		--	75.6907	28.0889		--		--		--		--		--		--		--		--		--		--		--	110.884	146851	96.8971	1.10127e+06
--	--		--	75.1886	27.8925		--		--		--		--		--		--		--		--		--		--		--	110.758	146851	96.7934	1.1022e+06
--	--		--	74.6911	27.741		--		--		--		--		--		--		--		--		--		--		--	110.643	147014	96.6682	1.10463e+06
--	--		--	74.189	27.6035		--		--		--		--		--		--		--		--		--		--		--	110.539	147394	96.5575	1.10691e+06
--	--		--	73.6891	27.4379		--		--		--		--		--		--		--		--		--		--		--	110.415	147394	96.4507	1.10892e+06
--	--		--	73.1914	27.2667		--		--		--		--		--		--		--		--		--		--		--	110.296	147881	96.3332	1.1112e+06
--	--		--	72.6907	27.0815		--		--		--		--		--		--		--		--		--		--		--	110.193	147935	96.2062	1.11276e+06
--	--		--	72.1914	26.9412		--		--		--		--		--		--		--		--		--		--		--	110.071	147935	96.0904	1.11472e+06
--	--		--	71.6906	26.7897		--		--		--		--		--		--		--		--		--		--		--	109.966	147935	95.9885	1.11699e+06
--	--		--	71.1913	26.655		--		--		--		--		--		--		--		--		--		--		--	109.845	147935	95.8644	1.11841e+06
--	--		--	70.6919	26.5035		--		--		--		--		--		--		--		--		--		--		--	109.726	148424	95.758	1.12068e+06
--	--		--	70.1909	26.2874		--		--		--		--		--		--		--		--		--		--		--	109.612	148478	95.6302	1.12318e+06
--	--		--	69.6883	26.1555		--		--		--		--		--		--		--		--		--		--		--	109.519	148478	95.5306	1.12512e+06
--	--		--	69.1915	26.0405		--		--		--		--		--		--		--		--		--		--		--	109.38	148478	95.4058	1.12837e+06
--	--		--	68.6919	25.8946		--		--		--		--		--		--		--		--		--		--		--	109.269	148965	95.2921	1.13059e+06
--	--		--	68.192	25.6981		--		--		--		--		--		--		--		--		--		--		--	109.154	149019	95.1801	1.13265e+06
--	--		--	67.6878	25.5663		--		--		--		--		--		--		--		--		--		--		--	109.038	149019	95.0647	1.13347e+06
--	--		--	67.1904	25.4456		--		--		--		--		--		--		--		--		--		--		--	108.922	149236	94.954	1.13602e+06
--	--		--	66.6902	25.2772		--		--		--		--		--		--		--		--		--		--		--	108.807	149561	94.8408	1.13802e+06
--	--		--	66.1906	25.0808		--		--		--		--		--		--		--		--		--		--		--	108.695	149561	94.7187	1.13916e+06
--	--		--	65.6977	24.9573		--		--		--		--		--		--		--		--		--		--		--	108.567	149561	94.6068	1.14046e+06
--	--		--	65.1886	24.8311		--		--		--		--		--		--		--		--		--		--		--	108.455	149561	94.4994	1.14246e+06
--	--		--	64.6916	24.6206		--		--		--		--		--		--		--		--		--		--		--	108.344	149941	94.3831	1.1436e+06
--	--		--	64.1911	24.455		--		--		--		--		--		--		--		--		--		--		--	108.222	150103	94.2675	1.14679e+06
--	--		--	63.6934	24.354		--		--		--		--		--		--		--		--		--		--		--	108.109	150103	94.1394	1.14859e+06
--	--		--	63.1903	24.2249		--		--		--		--		--		--		--		--		--		--		--	107.989	150158	94.0362	1.15162e+06
--	--		--	62.6891	24.079		--		--		--		--		--		--		--		--		--		--		--	107.874	150645	93.9196	1.15406e+06
--	--		--	62.1902	23.8658		--		--		--		--		--		--		--		--		--		--		--	107.766	151078	93.8008	1.15422e+06
--	--		--	61.6885	23.7311		--		--		--		--		--		--		--		--		--		--		--	107.646	151187	93.6979	1.1558e+06
--	--		--	61.1893	23.6244		--		--		--		--		--		--		--		--		--		--		--	107.535	151187	93.5893	1.15802e+06
--	--		--	60.6902	23.4757		--		--		--		--		--		--		--		--		--		--		--	107.417	151187	93.4733	1.15915e+06
--	--		--	60.19	23.2961		--		--		--		--		--		--		--		--		--		--		--	107.302	151567	93.352	1.16023e+06
--	--		--	59.6874	23.1699		--		--		--		--		--		--		--		--		--		--		--	107.184	151729	93.2403	1.16371e+06
--	--		--	59.1903	23.038		--		--		--		--		--		--		--		--		--		--		--	107.074	151729	93.1304	1.16783e+06
--	--		--	58.6922	22.8752		--		--		--		--		--		--		--		--		--		--		--	106.957	151729	92.9989	1.16891e+06
--	--		--	58.1888	22.7069		--		--		--		--		--		--		--		--		--		--		--	106.842	152271	92.8987	1.16847e+06
--	--		--	57.6867	22.5778		--		--		--		--		--		--		--		--		--		--		--	106.729	152271	92.7833	1.17048e+06
--	--		--	57.1905	22.4515		--		--		--		--		--		--		--		--		--		--		--	106.617	152271	92.6733	1.1727e+06
--	--		--	56.69	22.2747		--		--		--		--		--		--		--		--		--		--		--	106.497	152596	92.5515	1.17525e+06
--	--		--	56.1895	22.1316		--		--		--		--		--		--		--		--		--		--		--	106.382	152812	92.4346	1.17876e+06
--	--		--	55.6895	21.9885		--		--		--		--		--		--		--		--		--		--		--	106.27	152812	92.3371	1.18099e+06
--	--		--	55.1887	21.8566		--		--		--		--		--		--		--		--		--		--		--	106.153	152812	92.2121	1.18094e+06
--	--		--	54.6888	21.7107		--		--		--		--		--		--		--		--		--		--		--	106.044	152812	92.1003	1.18267e+06
--	--		--	54.1916	21.5648		--		--		--		--		--		--		--		--		--		--		--	105.916	153192	91.9595	1.18522e+06
--	--		--	53.6877	21.4441		--		--		--		--		--		--		--		--		--		--		--	105.811	153355	91.8663	1.18771e+06
--	--		--	53.1898	21.2729		--		--		--		--		--		--		--		--		--		--		--	105.7	153355	91.7602	1.18787e+06
--	--		--	52.6916	21.1354		--		--		--		--		--		--		--		--		--		--		--	105.577	153355	91.6253	1.19226e+06
--	--		--	52.1869	21.0064		--		--		--		--		--		--		--		--		--		--		--	105.467	153355	91.5228	1.19432e+06
--	--		--	51.6867	20.8885		--		--		--		--		--		--		--		--		--		--		--	105.36	153788	91.4098	1.19639e+06
--	--		--	51.1918	20.7117		--		--		--		--		--		--		--		--		--		--		--	105.245	154438	91.2886	1.19845e+06
--	--		--	50.688	20.5883		--		--		--		--		--		--		--		--		--		--		--	105.141	154438	91.1702	1.1992e+06
--	--		--	50.1895	20.4367		--		--		--		--		--		--		--		--		--		--		--	105.032	154438	91.066	1.20126e+06
--	--		--	49.6893	20.3189		--		--		--		--		--		--		--		--		--		--		--	104.92	154438	90.9484	1.20305e+06
--	--		--	49.1852	20.1786		--		--		--		--		--		--		--		--		--		--		--	104.812	154764	90.8266	1.20694e+06
--	--		--	48.6912	20.0355		--		--		--		--		--		--		--		--		--		--		--	104.701	154980	90.7185	1.20916e+06
--	--		--	48.1899	19.8952		--		--		--		--		--		--		--		--		--		--		--	104.58	155143	90.5977	1.21003e+06
--	--		--	47.69	19.7717		--		--		--		--		--		--		--		--		--		--		--	104.47	155522	90.4826	1.21118e+06
--	--		--	47.1893	19.6286		--		--		--		--		--		--		--		--		--		--		--	104.356	155522	90.3822	1.21497e+06
--	--		--	46.6907	19.4883		--		--		--		--		--		--		--		--		--		--		--	104.237	155522	90.271	1.21849e+06
--	--		--	46.1875	19.3396		--		--		--		--		--		--		--		--		--		--		--	104.119	155522	90.1618	1.22049e+06
--	--		--	45.6874	19.2245		--		--		--		--		--		--		--		--		--		--		--	104.014	155847	90.0436	1.22054e+06
--	--		--	45.1913	19.0898		--		--		--		--		--		--		--		--		--		--		--	103.894	155955	89.9432	1.22304e+06
--	--		--	44.6912	18.9691		--		--		--		--		--		--		--		--		--		--		--	103.779	156063	89.8159	1.22635e+06
--	--		--	44.2049	18.8232		--		--		--		--		--		--		--		--		--		--		--	103.663	156498	89.7075	1.2289e+06
--	--		--	43.7093	18.6885		--		--		--		--		--		--		--		--		--		--		--	103.553	156606	89.5983	1.23145e+06
--	--		--	43.2056	18.5875		--		--		--		--		--		--		--		--		--		--		--	103.428	156606	89.4791	1.2355e+06
--	--		--	42.6946	18.4556		--		--		--		--		--		--		--		--		--		--		--	103.31	156768	89.3722	1.23626e+06
--	--		--	42.1911	18.2789		--		--		--		--		--		--		--		--		--		--		--	103.196	156985	89.2496	1.23659e+06
--	--		--	41.6862	18.1638		--		--		--		--		--		--		--		--		--		--		--	103.093	157256	89.1438	1.24055e+06
--	--		--	41.1868	18.0459		--		--		--		--		--		--		--		--		--		--		--	102.973	157147	89.0273	1.24342e+06
--	--		--	40.6818	17.8888		--		--		--		--		--		--		--		--		--		--		--	102.85	157635	88.9125	1.24358e+06
--	--		--	40.1834	17.7962		--		--		--		--		--		--		--		--		--		--		--	102.745	157689	88.8068	1.24451e+06
--	--		--	39.6864	17.6952		--		--		--		--		--		--		--		--		--		--		--	102.624	157743	88.6981	1.24781e+06
--	--		--	39.1819	17.5437		--		--		--		--		--		--		--		--		--		--		--	102.511	158232	88.584	1.25181e+06
--	--		--	38.6814	17.3809		--		--		--		--		--		--		--		--		--		--		--	102.399	158232	88.4569	1.25642e+06
--	--		--	38.1771	17.2687		--		--		--		--		--		--		--		--		--		--		--	102.279	158556	88.347	1.25773e+06
--	--		--	37.6819	17.1648		--		--		--		--		--		--		--		--		--		--		--	102.168	158773	88.2321	1.25762e+06
--	--		--	37.1857	17.0666		--		--		--		--		--		--		--		--		--		--		--	102.053	159099	88.1297	1.25876e+06
--	--		--	36.6897	16.9179		--		--		--		--		--		--		--		--		--		--		--	101.927	159099	88.0053	1.26222e+06
--	--		--	36.1892	16.758		--		--		--		--		--		--		--		--		--		--		--	101.826	159316	87.8893	1.26774e+06
--	--		--	35.6851	16.6934		--		--		--		--		--		--		--		--		--		--		--	101.707	159316	87.7865	1.27056e+06
--	--		--	35.1837	16.5671		--		--		--		--		--		--		--		--		--		--		--	101.592	159424	87.6655	1.27159e+06
--	--		--	34.687	16.4184		--		--		--		--		--		--		--		--		--		--		--	101.466	159857	87.5539	1.27224e+06
--	--		--	34.1794	16.3034		--		--		--		--		--		--		--		--		--		--		--	101.355	159695	87.4389	1.27485e+06
--	--		--	33.6789	16.208		--		--		--		--		--		--		--		--		--		--		--	101.246	159857	87.33	1.27783e+06
--	--		--	33.1751	16.1266		--		--		--		--		--		--		--		--		--		--		--	101.121	159857	87.2189	1.27951e+06
--	--		--	32.6735	16.0003		--		--		--		--		--		--		--		--		--		--		--	101.006	159857	87.1217	1.27929e+06
--	--		--	32.177	15.8825		--		--		--		--		--		--		--		--		--		--		--	100.898	159857	86.9961	1.28286e+06
--	--		--	31.6846	15.7309		--		--		--		--		--		--		--		--		--		--		--	100.78	160236	86.8889	1.28476e+06
--	--		--	31.1912	15.6103		--		--		--		--		--		--		--		--		--		--		--	100.667	160725	86.7836	1.28736e+06
--	--		--	30.6872	15.5317		--		--		--		--		--		--		--		--		--		--		--	100.56	160941	86.6444	1.28948e+06
--	--		--	30.1814	15.4307		--		--		--		--		--		--		--		--		--		--		--	100.436	161158	86.55	1.29349e+06
--	--		--	29.6888	15.31		--		--		--		--		--		--		--		--		--		--		--	100.328	161483	86.4391	1.29934e+06
--	--		--	29.1915	15.1781		--		--		--		--		--		--		--		--		--		--		--	100.218	161483	86.3282	1.29923e+06
--	--		--	28.6905	15.0659		--		--		--		--		--		--		--		--		--		--		--	100.097	161699	86.2031	1.29977e+06
--	--		--	28.1815	14.9705		--		--		--		--		--		--		--		--		--		--		--	99.9758	161699	86.095	1.30281e+06
--	--		--	27.6798	14.8975		--		--		--		--		--		--		--		--		--		--		--	99.8617	161754	85.9848	1.30628e+06
--	--		--	27.1776	14.8302		--		--		--		--		--		--		--		--		--		--		--	99.7601	162133	85.8743	1.3046e+06
--	--		--	26.6832	14.6646		--		--		--		--		--		--		--		--		--		--		--	99.6384	162241	85.7529	1.30688e+06
--	--		--	26.178	14.5776		--		--		--		--		--		--		--		--		--		--		--	99.5098	162567	85.6537	1.31142e+06
--	--		--	25.6774	14.485		--		--		--		--		--		--		--		--		--		--		--	99.4095	162567	85.529	1.31327e+06
--	--		--	25.1786	14.4121		--		--		--		--		--		--		--		--		--		--		--	99.2949	162783	85.429	1.31424e+06
--	--		--	24.6785	14.2914		--		--		--		--		--		--		--		--		--		--		--	99.1703	163108	85.3332	1.31863e+06
--	--		--	24.1818	14.2156		--		--		--		--		--		--		--		--		--		--		--	99.0566	163108	85.2158	1.32156e+06
--	--		--	23.6816	14.1455		--		--		--		--		--		--		--		--		--		--		--	98.9445	163704	85.0745	1.32589e+06
--	--		--	23.1752	14.0697		--		--		--		--		--		--		--		--		--		--		--	98.8271	164192	84.9778	1.33017e+06
--	--		--	22.6737	13.9687		--		--		--		--		--		--		--		--		--		--		--	98.7169	164192	84.8526	1.33358e+06
--	--		--	22.1721	13.8733		--		--		--		--		--		--		--		--		--		--		--	98.5855	164192	84.7444	1.33494e+06
--	--		--	21.6705	13.7779		--		--		--		--		--		--		--		--		--		--		--	98.4736	164355	84.6339	1.33234e+06
--	--		--	21.1684	13.7105		--		--		--		--		--		--		--		--		--		--		--	98.3599	164734	84.5172	1.33396e+06
--	--		--	20.6724	13.6516		--		--		--		--		--		--		--		--		--		--		--	98.2443	164734	84.409	1.33885e+06
--	--		--	20.1669	13.559		--		--		--		--		--		--		--		--		--		--		--	98.1225	164734	84.299	1.34259e+06
--	--		--	19.668	13.4917		--		--		--		--		--		--		--		--		--		--		--	98.0124	164734	84.1951	1.34367e+06
--	--		--	19.1702	13.4608		--		--		--		--		--		--		--		--		--		--		--	97.8927	165167	84.0645	1.34388e+06
--	--		--	18.6709	13.3738		--		--		--		--		--		--		--		--		--		--		--	97.8028	165276	83.9653	1.34789e+06
--	--		--	18.1718	13.3233		--		--		--		--		--		--		--		--		--		--		--	97.6635	165276	83.8445	1.35169e+06
--	--		--	17.6765	13.256		--		--		--		--		--		--		--		--		--		--		--	97.5468	165492	83.7359	1.35201e+06
--	--		--	17.1728	13.1886		--		--		--		--		--		--		--		--		--		--		--	97.4341	165818	83.6332	1.35596e+06
--	--		--	16.6714	13.1128		--		--		--		--		--		--		--		--		--		--		--	97.323	165818	83.5118	1.35759e+06
--	--		--	16.1761	13.0736		--		--		--		--		--		--		--		--		--		--		--	97.205	166035	83.3902	1.36008e+06
--	--		--	15.6754	13.0287		--		--		--		--		--		--		--		--		--		--		--	97.0825	166630	83.2826	1.3641e+06
--	--		--	15.1744	12.9753		--		--		--		--		--		--		--		--		--		--		--	96.9713	166901	83.1664	1.36659e+06
--	--		--	14.6754	12.9501		--		--		--		--		--		--		--		--		--		--		--	96.8536	166901	83.0488	1.37206e+06
--	--		--	14.1739	12.9304		--		--		--		--		--		--		--		--		--		--		--	96.7434	167118	82.9343	1.37396e+06
--	--		--	13.6806	12.8827		--		--		--		--		--		--		--		--		--		--		--	96.6189	167444	82.8175	1.3752e+06
--	--		--	13.1693	12.8098		--		--		--		--		--		--		--		--		--		--		--	96.5126	167444	82.7181	1.37683e+06
--	--		--	12.667	12.7817		--		--		--		--		--		--		--		--		--		--		--	96.3923	167444	82.6003	1.3791e+06
--	--		--	12.1846	12.734		--		--		--		--		--		--		--		--		--		--		--	96.275	167444	82.4733	1.38171e+06
--	--		--	11.6804	12.7312		--		--		--		--		--		--		--		--		--		--		--	96.1721	167931	82.3747	1.38311e+06
--	--		--	11.1825	12.7032		--		--		--		--		--		--		--		--		--		--		--	96.0528	167985	82.2652	1.38528e+06
--	--		--	10.6833	12.6751		--		--		--		--		--		--		--		--		--		--		--	95.9412	167985	82.1515	1.38837e+06
--	--		--	10.1862	12.6526		--		--		--		--		--		--		--		--		--		--		--	95.8207	168528	82.0388	1.3894e+06
--	--		--	9.68296	12.6498		--		--		--		--		--		--		--		--		--		--		--	95.7044	168528	81.9377	1.39303e+06
--	--		--	9.18607	12.6162		--		--		--		--		--		--		--		--		--		--		--	95.5778	168798	81.8084	1.39591e+06
--	--		--	8.68433	12.5909		--		--		--		--		--		--		--		--		--		--		--	95.4598	169069	81.6986	1.39715e+06
--	--		--	8.18504	12.6077		--		--		--		--		--		--		--		--		--		--		--	95.3513	169394	81.5733	1.40127e+06
--	--		--	7.69859	12.6049		--		--		--		--		--		--		--		--		--		--		--	95.2354	169340	81.4814	1.40587e+06
--	--		--	7.17569	12.5825		--		--		--		--		--		--		--		--		--		--		--	95.1189	169773	81.368	1.40885e+06
--	--		--	6.6762	12.5825		--		--		--		--		--		--		--		--		--		--		--	94.9933	170153	81.2537	1.40939e+06
--	--		--	6.17776	12.5993		--		--		--		--		--		--		--		--		--		--		--	94.8864	170153	81.1358	1.41243e+06
--	--		--	5.68233	12.5544		--		--		--		--		--		--		--		--		--		--		--	94.7706	170316	81.0159	1.41405e+06
--	--		--	5.17347	12.5264		--		--		--		--		--		--		--		--		--		--		--	94.6527	170966	80.9148	1.41579e+06
--	--		--	4.67161	12.5404		--		--		--		--		--		--		--		--		--		--		--	94.5366	171236	80.7937	1.4185e+06
--	--		--	4.17475	12.546		--		--		--		--		--		--		--		--		--		--		--	94.4202	171020	80.685	1.41894e+06
--	--		--	3.66619	12.532		--		--		--		--		--		--		--		--		--		--		--	94.2977	171671	80.5765	1.42327e+06
--	--		--	3.16322	12.5236		--		--		--		--		--		--		--		--		--		--		--	94.1899	171779	80.453	1.4288e+06
--	--		--	2.65211	12.5067		--		--		--		--		--		--		--		--		--		--		--	94.0661	171779	80.3345	1.43146e+06
--	--		--	2.21972	12.4955		--		--		--		--		--		--		--		--		--		--		--	93.9527	172050	80.2341	1.43471e+06
--	--		--	2.02531	12.4001		--		--		--		--		--		--		--		--		--		--		--	93.8319	172320	80.1072	1.43735e+06
--	--		--	2.00007	12.4618		--		--		--		--		--		--		--		--		--		--		--	93.7145	172537	79.9781	1.4386e+06
--	--		--	2.00038	12.4422		--		--		--		--		--		--		--		--		--		--		--	93.6036	172862	79.8793	1.44289e+06
--	--		--	2.00071	12.3861		--		--		--		--		--		--		--		--		--		--		--	93.492	173188	79.764	1.44679e+06
--	--		--	2.00125	12.4254		--		--		--		--		--		--		--		--		--		--		--	93.38	173404	79.6466	1.45047e+06
--	--		--	2.00239	12.4338		--		--		--		--		--		--		--		--		--		--		--	93.2588	173513	79.533	1.45053e+06
--	--		--	2.00366	12.4422		--		--		--		--		--		--		--		--		--		--		--	93.143	173946	79.4268	1.45112e+06
--	--		--	2.00599	12.4506		--		--		--		--		--		--		--		--		--		--		--	93.0267	173784	79.305	1.4541e+06
--	--		--	2.00893	12.4394		--		--		--		--		--		--		--		--		--		--		--	92.8973	174163	79.1909	1.45735e+06
--	--		--	2.01227	12.4254		--		--		--		--		--		--		--		--		--		--		--	92.7834	174488	79.0797	1.45936e+06
--	--		--	2.09348	12.4674		--		--		--		--		--		--		--		--		--		--		--	92.685	174488	78.9725	1.46039e+06
--	--		--	1.99066	12.4113		--		--		--		--		--		--		--		--		--		--		--	92.5629	174976	78.854	1.46315e+06
--	--		--	1.98851	12.4394		--		--		--		--		--		--		--		--		--		--		--	92.4406	175030	78.7396	1.46613e+06
--	--		--	--	--		--		--		--		--		--		--		--		--		--		--		--	92.3267	175030	78.6309	1.4696e+06
--	--		--		--		--		--		--		--		--		--		--		--		--		--		--	92.2286	175572	78.515	1.47427e+06
--	--		--		--		--		--		--		--		--		--		--		--		--		--		--	92.1057	175572	78.4051	1.47892e+06
--	--		--		--		--		--		--		--		--		--		--		--		--		--		--	91.9871	175788	78.2903	1.48325e+06
--	--		--		--		--		--		--		--		--		--		--		--		--		--		--	91.8709	176113	78.1666	1.48488e+06
--	--		--		--		--		--		--		--		--		--		--		--		--		--		--	91.753	176276	78.0702	1.48163e+06
--	--		--		--		--		--		--		--		--		--		--		--		--		--		--	91.6505	176656	77.9687	1.48423e+06
--	--		--		--		--		--		--		--		--		--		--		--		--		--		--	91.5266	176656	77.8428	1.4909e+06
--	--		--		--		--		--		--		--		--		--		--		--		--		--		--	91.3978	176764	77.7329	1.49556e+06
--	--		--		--		--		--		--		--		--		--		--		--		--		--		--	91.2928	177197	77.6196	1.49821e+06
--	--		--		--		--		--		--		--		--		--		--		--		--		--		--	91.1914	177197	77.5142	1.50081e+06
--	--		--		--		--		--		--		--		--		--		--		--		--		--		--	91.0626	177740	77.392	1.50558e+06
--	--		--		--		--		--		--		--		--		--		--		--		--		--		--	90.9494	177740	77.2876	1.50467e+06
--	--		--		--		--		--		--		--		--		--		--		--		--		--		--	90.8346	177902	77.1733	1.50916e+06
--	--		--		--		--		--		--		--		--		--		--		--		--		--		--	90.7202	178281	77.054	1.51484e+06
--	--		--		--		--		--		--		--		--		--		--		--		--		--		--	90.6029	178281	76.956	1.5149e+06
--	--		--		--		--		--		--		--		--		--		--		--		--		--		--	90.4966	178281	76.8366	1.51354e+06
--	--		--		--		--		--		--		--		--		--		--		--		--		--		--	90.3796	178552	76.692	1.51782e+06
--	--		--		--		--		--		--		--		--		--		--		--		--		--		--	90.2527	178823	76.5983	1.52244e+06
--	--		--		--		--		--		--		--		--		--		--		--		--		--		--	90.1321	179149	76.4919	1.52585e+06
--	--		--		--		--		--		--		--		--		--		--		--		--		--		--	90.0204	179365	76.3793	1.5265e+06
--	--		--		--		--		--		--		--		--		--		--		--		--		--		--	89.8968	179907	76.2527	1.52834e+06
--	--		--		--		--		--		--		--		--		--		--		--		--		--		--	89.785	179907	76.1441	1.53479e+06
--	--		--		--		--		--		--		--		--		--		--		--		--		--		--	89.6751	179907	76.0313	1.53767e+06
--	--		--		--		--		--		--		--		--		--		--		--		--		--		--	89.5535	180394	75.9182	1.54205e+06
--	--		--		--		--		--		--		--		--		--		--		--		--		--		--	89.4462	180448	75.8111	1.5485e+06
--	--		--		--		--		--		--		--		--		--		--		--		--		--		--	89.3221	180448	75.6955	1.55056e+06
--	--		--		--		--		--		--		--		--		--		--		--		--		--		--	89.2094	180937	75.5804	1.54779e+06
--	--		--		--		--		--		--		--		--		--		--		--		--		--		--	89.0867	180991	75.4643	1.5492e+06
--	--		--		--		--		--		--		--		--		--		--		--		--		--		--	88.9773	181370	75.3515	1.55657e+06
--	--		--		--		--		--		--		--		--		--		--		--		--		--		--	88.8584	181532	75.2357	1.55852e+06
--	--		--		--		--		--		--		--		--		--		--		--		--		--		--	88.7541	181966	75.1376	1.56226e+06
--	--		--		--		--		--		--		--		--		--		--		--		--		--		--	88.6327	182074	75.0132	1.56296e+06
--	--		--		--		--		--		--		--		--		--		--		--		--		--		--	88.5184	182074	74.9003	1.56687e+06
--	--		--		--		--		--		--		--		--		--		--		--		--		--		--	88.4121	182400	74.7844	1.57256e+06
--	--		--		--		--		--		--		--		--		--		--		--		--		--		--	88.2817	182616	74.6727	1.57478e+06
--	--		--		--		--		--		--		--		--		--		--		--		--		--		--	88.171	182996	74.5604	1.57722e+06
--	--		--		--		--		--		--		--		--		--		--		--		--		--		--	88.055	183212	74.4442	1.57998e+06
--	--		--		--		--		--		--		--		--		--		--		--		--		--		--	87.9528	183700	74.3163	1.58069e+06
--	--		--		--		--		--		--		--		--		--		--		--		--		--		--	87.8295	183700	74.2261	1.5827e+06
--	--		--		--		--		--		--		--		--		--		--		--		--		--		--	87.7177	183700	74.1102	1.58578e+06
--	--		--		--		--		--		--		--		--		--		--		--		--		--		--	87.6021	184188	73.9923	1.58752e+06
--	--		--		--		--		--		--		--		--		--		--		--		--		--		--	87.487	184242	73.8799	1.59315e+06
--	--		--		--		--		--		--		--		--		--		--		--		--		--		--	87.3614	184242	73.7605	1.59705e+06
--	--		--		--		--		--		--		--		--		--		--		--		--		--		--	87.2555	184459	73.6496	1.60198e+06
--	--		--		--		--		--		--		--		--		--		--		--		--		--		--	87.1391	184784	73.5312	1.60713e+06
--	--		--		--		--		--		--		--		--		--		--		--		--		--		--	87.0178	184784	73.4226	1.60464e+06
--	--		--		--		--		--		--		--		--		--		--		--		--		--		--	86.9049	185000	73.3068	1.6106e+06
--	--		--		--		--		--		--		--		--		--		--		--		--		--		--	86.7881	185325	73.197	1.61483e+06
--	--		--		--		--		--		--		--		--		--		--		--		--		--		--	86.674	185325	73.0886	1.61786e+06
--	--		--		--		--		--		--		--		--		--		--		--		--		--		--	86.5606	185434	72.9699	1.62127e+06
--	--		--		--		--		--		--		--		--		--		--		--		--		--		--	86.4501	186193	72.863	1.62133e+06
--	--		--		--		--		--		--		--		--		--		--		--		--		--		--	86.3321	186409	72.7468	1.62577e+06
--	--		--		--		--		--		--		--		--		--		--		--		--		--		--	86.2129	186680	72.6411	1.62864e+06
--	--		--		--		--		--		--		--		--		--		--		--		--		--		--	86.0978	186951	72.5193	1.63114e+06
--	--		--		--		--		--		--		--		--		--		--		--		--		--		--	85.9786	186951	72.4177	1.63569e+06
--	--		--		--		--		--		--		--		--		--		--		--		--		--		--	85.866	187167	72.2983	1.64104e+06
--	--		--		--		--		--		--		--		--		--		--		--		--		--		--	85.7455	187493	72.2036	1.64442e+06
--	--		--		--		--		--		--		--		--		--		--		--		--		--		--	85.6439	187493	72.0589	1.64669e+06
--	--		--		--		--		--		--		--		--		--		--		--		--		--		--	85.5427	188035	71.9698	1.6501e+06
--	--		--		--		--		--		--		--		--		--		--		--		--		--		--	85.4048	188035	71.8401	1.65726e+06
--	--		--		--		--		--		--		--		--		--		--		--		--		--		--	85.2909	188415	71.7339	1.6598e+06
--	--		--		--		--		--		--		--		--		--		--		--		--		--		--	85.1726	188577	71.6191	1.6623e+06
--	--		--		--		--		--		--		--		--		--		--		--		--		--		--	85.0559	188848	71.5093	1.66354e+06
--	--		--		--		--		--		--		--		--		--		--		--		--		--		--	84.923	189444	71.3877	1.66592e+06
--	--		--		--		--		--		--		--		--		--		--		--		--		--		--	84.8179	189660	71.2779	1.67161e+06
--	--		--		--		--		--		--		--		--		--		--		--		--		--		--	84.7103	189660	71.1639	1.67379e+06
--	--		--		--		--		--		--		--		--		--		--		--		--		--		--	84.5875	190095	71.045	1.67676e+06
--	--		--		--		--		--		--		--		--		--		--		--		--		--		--	84.4731	190203	70.937	1.6798e+06
--	--		--		--		--		--		--		--		--		--		--		--		--		--		--	84.3503	190420	70.8263	1.68321e+06
--	--		--		--		--		--		--		--		--		--		--		--		--		--		--	84.252	190745	70.7048	1.68798e+06
--	--		--		--		--		--		--		--		--		--		--		--		--		--		--	84.1333	190745	70.5915	1.68754e+06
--	--		--		--		--		--		--		--		--		--		--		--		--		--		--	84.0192	191232	70.4779	1.69118e+06
--	--		--		--		--		--		--		--		--		--		--		--		--		--		--	83.9049	191286	70.3657	1.69621e+06
--	--		--		--		--		--		--		--		--		--		--		--		--		--		--	83.7804	191612	70.2478	1.69979e+06
--	--		--		--		--		--		--		--		--		--		--		--		--		--		--	83.6631	191829	70.138	1.70119e+06
--	--		--		--		--		--		--		--		--		--		--		--		--		--		--	83.5522	191991	70.0215	1.69957e+06
--	--		--		--		--		--		--		--		--		--		--		--		--		--		--	83.4412	192370	69.9081	1.70348e+06
--	--		--		--		--		--		--		--		--		--		--		--		--		--		--	83.3237	192370	69.7921	1.70738e+06
--	--		--		--		--		--		--		--		--		--		--		--		--		--		--	83.2104	192912	69.684	1.71041e+06
--	--		--		--		--		--		--		--		--		--		--		--		--		--		--	83.0888	193128	69.5721	1.71378e+06
--	--		--		--		--		--		--		--		--		--		--		--		--		--		--	82.983	193454	69.4635	1.71844e+06
--	--		--		--		--		--		--		--		--		--		--		--		--		--		--	82.8616	193454	69.3575	1.72217e+06
--	--		--		--		--		--		--		--		--		--		--		--		--		--		--	82.7597	193833	69.2456	1.72521e+06
--	--		--		--		--		--		--		--		--		--		--		--		--		--		--	82.645	193996	69.1228	1.72748e+06
--	--		--		--		--		--		--		--		--		--		--		--		--		--		--	82.5215	194267	69.0077	1.73133e+06
--	--		--		--		--		--		--		--		--		--		--		--		--		--		--	82.3918	194537	68.8918	1.73122e+06
--	--		--		--		--		--		--		--		--		--		--		--		--		--		--	82.2846	194537	68.794	1.7323e+06
--	--		--		--		--		--		--		--		--		--		--		--		--		--		--	82.1739	194971	68.6705	1.73529e+06
--	--		--		--		--		--		--		--		--		--		--		--		--		--		--	82.0472	195080	68.5605	1.73784e+06
--	--		--		--		--		--		--		--		--		--		--		--		--		--		--	81.9438	195621	68.4525	1.74325e+06
--	--		--		--		--		--		--		--		--		--		--		--		--		--		--	81.8267	196000	68.3325	1.7472e+06
--	--		--		--		--		--		--		--		--		--		--		--		--		--		--	81.7019	196163	68.2209	1.7528e+06
--	--		--		--		--		--		--		--		--		--		--		--		--		--		--	81.5897	196271	68.1104	1.75875e+06
--	--		--		--		--		--		--		--		--		--		--		--		--		--		--	81.4945	196705	67.9891	1.76487e+06
--	--		--		--		--		--		--		--		--		--		--		--		--		--		--	81.3803	196760	67.8805	1.764e+06
--	--		--		--		--		--		--		--		--		--		--		--		--		--		--	81.2535	197247	67.7441	1.76607e+06
--	--		--		--		--		--		--		--		--		--		--		--		--		--		--	81.1354	197247	67.6495	1.77241e+06
--	--		--		--		--		--		--		--		--		--		--		--		--		--		--	81.0388	197573	67.5354	1.77657e+06
--	--		--		--		--		--		--		--		--		--		--		--		--		--		--	80.9154	197789	67.4267	1.77706e+06
--	--		--		--		--		--		--		--		--		--		--		--		--		--		--	80.7878	198114	67.3098	1.78438e+06
--	--		--		--		--		--		--		--		--		--		--		--		--		--		--	80.6787	198331	67.1983	1.78866e+06
--	--		--		--		--		--		--		--		--		--		--		--		--		--		--	80.5546	198548	67.0885	1.79235e+06
--	--		--		--		--		--		--		--		--		--		--		--		--		--		--	80.4403	199198	66.969	1.79343e+06
--	--		--		--		--		--		--		--		--		--		--		--		--		--		--	80.321	199415	66.8565	1.7975e+06
--	--		--		--		--		--		--		--		--		--		--		--		--		--		--	80.209	199415	66.7404	1.79804e+06
--	--		--		--		--		--		--		--		--		--		--		--		--		--		--	80.0807	199415	66.6328	1.80242e+06
--	--		--		--		--		--		--		--		--		--		--		--		--		--		--	79.9666	199902	66.5127	1.80957e+06
--	--		--		--		--		--		--		--		--		--		--		--		--		--		--	79.8429	200227	66.4022	1.81201e+06
--	--		--		--		--		--		--		--		--		--		--		--		--		--		--	79.738	200498	66.2888	1.81603e+06
--	--		--		--		--		--		--		--		--		--		--		--		--		--		--	79.6177	200932	66.1788	1.81695e+06
--	--		--		--		--		--		--		--		--		--		--		--		--		--		--	79.5062	201041	66.0609	1.82237e+06
--	--		--		--		--		--		--		--		--		--		--		--		--		--		--	79.3905	201366	65.9524	1.82664e+06
--	--		--		--		--		--		--		--		--		--		--		--		--		--		--	79.276	201582	65.8341	1.83342e+06
--	--		--		--		--		--		--		--		--		--		--		--		--		--		--	79.164	201582	65.7206	1.83694e+06
--	--		--		--		--		--		--		--		--		--		--		--		--		--		--	79.0237	202070	65.6035	1.84231e+06
--	--		--		--		--		--		--		--		--		--		--		--		--		--		--	78.9155	202666	65.4981	1.84372e+06
--	--		--		--		--		--		--		--		--		--		--		--		--		--		--	78.8038	202666	65.3889	1.84421e+06
--	--		--		--		--		--		--		--		--		--		--		--		--		--		--	78.6968	203208	65.2802	1.84848e+06
--	--		--		--		--		--		--		--		--		--		--		--		--		--		--	78.5713	203370	65.1614	1.8525e+06
--	--		--		--		--		--		--		--		--		--		--		--		--		--		--	78.4645	203749	65.0445	1.85688e+06
--	--		--		--		--		--		--		--		--		--		--		--		--		--		--	78.348	204020	64.9329	1.8596e+06
--	--		--		--		--		--		--		--		--		--		--		--		--		--		--	78.2209	204292	64.8135	1.86203e+06
--	--		--		--		--		--		--		--		--		--		--		--		--		--		--	78.1103	204346	64.7097	1.87298e+06
--	--		--		--		--		--		--		--		--		--		--		--		--		--		--	77.9957	205104	64.5859	1.87759e+06
--	--		--		--		--		--		--		--		--		--		--		--		--		--		--	77.8832	205375	64.4754	1.87862e+06
--	--		--		--		--		--		--		--		--		--		--		--		--		--		--	77.773	205537	64.3629	1.88078e+06
--	--		--		--		--		--		--		--		--		--		--		--		--		--		--	77.6532	205917	64.2592	1.88447e+06
--	--		--		--		--		--		--		--		--		--		--		--		--		--		--	77.5229	206242	64.1412	1.88604e+06
--	--		--		--		--		--		--		--		--		--		--		--		--		--		--	77.4272	206459	64.0381	1.89162e+06
--	--		--		--		--		--		--		--		--		--		--		--		--		--		--	77.303	206567	63.9116	1.89439e+06
--	--		--		--		--		--		--		--		--		--		--		--		--		--		--	77.1856	207001	63.8075	1.90083e+06
--	--		--		--		--		--		--		--		--		--		--		--		--		--		--	77.0697	207001	63.692	1.90468e+06
--	--		--		--		--		--		--		--		--		--		--		--		--		--		--	76.9571	207271	63.5774	1.90577e+06
--	--		--		--		--		--		--		--		--		--		--		--		--		--		--	76.8368	207922	63.4643	1.91314e+06
--	--		--		--		--		--		--		--		--		--		--		--		--		--		--	76.7241	208085	63.346	1.91779e+06
--	--		--		--		--		--		--		--		--		--		--		--		--		--		--	76.6014	208519	63.2305	1.92272e+06
--	--		--		--		--		--		--		--		--		--		--		--		--		--		--	76.4959	208627	63.1286	1.92494e+06
--	--		--		--		--		--		--		--		--		--		--		--		--		--		--	76.3765	208627	63.0086	1.92679e+06
--	--		--		--		--		--		--		--		--		--		--		--		--		--		--	76.2733	209169	62.9056	1.93806e+06
--	--		--		--		--		--		--		--		--		--		--		--		--		--		--	76.1505	209439	62.7835	1.94077e+06
--	--		--		--		--		--		--		--		--		--		--		--		--		--		--	76.0429	209710	62.6755	1.94565e+06
--	--		--		--		--		--		--		--		--		--		--		--		--		--		--	75.9175	209819	62.5598	1.94916e+06
--	--		--		--		--		--		--		--		--		--		--		--		--		--		--	75.8119	210253	62.45	1.94916e+06
--	--		--		--		--		--		--		--		--		--		--		--		--		--		--	75.6943	210794	62.3342	1.95361e+06
--	--		--		--		--		--		--		--		--		--		--		--		--		--		--	75.5729	210794	62.2191	1.95562e+06
--	--		--		--		--		--		--		--		--		--		--		--		--		--		--	75.4576	211228	62.1036	1.95995e+06
--	--		--		--		--		--		--		--		--		--		--		--		--		--		--	75.3388	211607	61.9926	1.96488e+06
--	--		--		--		--		--		--		--		--		--		--		--		--		--		--	75.2261	211878	61.8728	1.96943e+06
--	--		--		--		--		--		--		--		--		--		--		--		--		--		--	75.1059	212149	61.7735	1.96629e+06
--	--		--		--		--		--		--		--		--		--		--		--		--		--		--	74.9864	212528	61.6347	1.9696e+06
--	--		--		--		--		--		--		--		--		--		--		--		--		--		--	74.8778	212961	61.5458	1.97897e+06
--	--		--		--		--		--		--		--		--		--		--		--		--		--		--	74.7652	212528	61.4194	1.98808e+06
--	--		--		--		--		--		--		--		--		--		--		--		--		--		--	74.6609	212961	61.3198	1.99213e+06
--	--		--		--		--		--		--		--		--		--		--		--		--		--		--	74.5418	213178	61.2059	1.99615e+06
--	--		--		--		--		--		--		--		--		--		--		--		--		--		--	74.4233	213504	61.0934	1.99702e+06
--	--		--		--		--		--		--		--		--		--		--		--		--		--		--	74.3071	213666	60.9727	1.99566e+06
--	--		--		--		--		--		--		--		--		--		--		--		--		--		--	74.1867	213721	60.8628	2.00114e+06
--	--		--		--		--		--		--		--		--		--		--		--		--		--		--	74.0785	214262	60.7467	2.00645e+06
--	--		--		--		--		--		--		--		--		--		--		--		--		--		--	73.9636	214587	60.6465	2.0123e+06
--	--		--		--		--		--		--		--		--		--		--		--		--		--		--	73.8381	215129	60.5155	2.01772e+06
--	--		--		--		--		--		--		--		--		--		--		--		--		--		--	73.723	215454	60.4066	2.02286e+06
--	--		--		--		--		--		--		--		--		--		--		--		--		--		--	73.6094	215996	60.3003	2.02888e+06
--	--		--		--		--		--		--		--		--		--		--		--		--		--		--	73.5234	216593	60.1991	2.03337e+06
--	--		--		--		--		--		--		--		--		--		--		--		--		--		--	73.3841	216755	60.087	2.03777e+06
--	--		--		--		--		--		--		--		--		--		--		--		--		--		--	73.2741	217080	59.9766	2.03987e+06
--	--		--		--		--		--		--		--		--		--		--		--		--		--		--	73.1556	216809	59.8634	2.04144e+06
--	--		--		--		--		--		--		--		--		--		--		--		--		--		--	73.037	216755	59.7349	2.04508e+06
--	--		--		--		--		--		--		--		--		--		--		--		--		--		--	72.8989	217188	59.6358	2.04774e+06
--	--		--		--		--		--		--		--		--		--		--		--		--		--		--	72.8037	218272	59.5158	2.0583e+06
--	--		--		--		--		--		--		--		--		--		--		--		--		--		--	72.6919	218651	59.4087	2.06686e+06
--	--		--		--		--		--		--		--		--		--		--		--		--		--		--	72.583	218976	59.2983	2.07315e+06
--	--		--		--		--		--		--		--		--		--		--		--		--		--		--	72.4565	219465	59.1824	2.07125e+06
--	--		--		--		--		--		--		--		--		--		--		--		--		--		--	72.3411	219465	59.0681	2.06822e+06
--	--		--		--		--		--		--		--		--		--		--		--		--		--		--	72.2316	219790	58.9621	2.07147e+06
--	--		--		--		--		--		--		--		--		--		--		--		--		--		--	72.1121	220169	58.8427	2.08166e+06
--	--		--		--		--		--		--		--		--		--		--		--		--		--		--	71.9996	220548	58.7366	2.08914e+06
--	--		--		--		--		--		--		--		--		--		--		--		--		--		--	71.8791	220548	58.6145	2.09027e+06
--	--		--		--		--		--		--		--		--		--		--		--		--		--		--	71.769	220982	58.4883	2.09087e+06
--	--		--		--		--		--		--		--		--		--		--		--		--		--		--	71.6512	221632	58.3866	2.10431e+06
--	--		--		--		--		--		--		--		--		--		--		--		--		--		--	71.5333	222119	58.2711	2.10984e+06
--	--		--		--		--		--		--		--		--		--		--		--		--		--		--	71.4177	222173	58.155	2.11011e+06
--	--		--		--		--		--		--		--		--		--		--		--		--		--		--	71.3028	222282	58.0438	2.1126e+06
--	--		--		--		--		--		--		--		--		--		--		--		--		--		--	71.1878	222716	57.9319	2.12111e+06
--	--		--		--		--		--		--		--		--		--		--		--		--		--		--	71.077	222770	57.8192	2.12312e+06
--	--		--		--		--		--		--		--		--		--		--		--		--		--		--	70.9585	223258	57.7044	2.12479e+06
--	--		--		--		--		--		--		--		--		--		--		--		--		--		--	70.8395	223420	57.6002	2.12788e+06
--	--		--		--		--		--		--		--		--		--		--		--		--		--		--	70.7237	223962	57.482	2.13476e+06
--	--		--		--		--		--		--		--		--		--		--		--		--		--		--	70.5894	224666	57.3801	2.14283e+06
--	--		--		--		--		--		--		--		--		--		--		--		--		--		--	70.4963	224883	57.2523	2.14711e+06
--	--		--		--		--		--		--		--		--		--		--		--		--		--		--	70.3774	225316	57.1431	2.14977e+06
--	--		--		--		--		--		--		--		--		--		--		--		--		--		--	70.2727	225587	57.0305	2.15216e+06
--	--		--		--		--		--		--		--		--		--		--		--		--		--		--	70.145	225967	56.9163	2.1586e+06
--	--		--		--		--		--		--		--		--		--		--		--		--		--		--	70.0451	226075	56.8057	2.16185e+06
--	--		--		--		--		--		--		--		--		--		--		--		--		--		--	69.9198	226509	56.6896	2.16663e+06
--	--		--		--		--		--		--		--		--		--		--		--		--		--		--	69.8128	226942	56.5748	2.16928e+06
--	--		--		--		--		--		--		--		--		--		--		--		--		--		--	69.6855	227050	56.46	2.17686e+06
--	--		--		--		--		--		--		--		--		--		--		--		--		--		--	69.5669	227430	56.3535	2.18006e+06
--	--		--		--		--		--		--		--		--		--		--		--		--		--		--	69.4589	227593	56.2451	2.18478e+06
--	--		--		--		--		--		--		--		--		--		--		--		--		--		--	69.3406	228134	56.1083	2.1915e+06
--	--		--		--		--		--		--		--		--		--		--		--		--		--		--	69.2275	228623	56.0087	2.19626e+06
--	--		--		--		--		--		--		--		--		--		--		--		--		--		--	69.1114	229002	55.8987	2.20006e+06
--	--		--		--		--		--		--		--		--		--		--		--		--		--		--	68.9989	228948	55.7811	2.20353e+06
--	--		--		--		--		--		--		--		--		--		--		--		--		--		--	68.8841	228893	55.6781	2.20672e+06
--	--		--		--		--		--		--		--		--		--		--		--		--		--		--	68.7688	229381	55.5451	2.21524e+06
--	--		--		--		--		--		--		--		--		--		--		--		--		--		--	68.6525	229760	55.4421	2.23313e+06
--	--		--		--		--		--		--		--		--		--		--		--		--		--		--	68.528	230248	55.332	2.23875e+06
--	--		--		--		--		--		--		--		--		--		--		--		--		--		--	68.4274	231223	55.2245	2.22895e+06
--	--		--		--		--		--		--		--		--		--		--		--		--		--		--	68.2997	231386	55.1084	2.23161e+06
--	--		--		--		--		--		--		--		--		--		--		--		--		--		--	68.1931	231711	54.9975	2.24147e+06
--	--		--		--		--		--		--		--		--		--		--		--		--		--		--	68.0773	232145	54.8847	2.25296e+06
--	--		--		--		--		--		--		--		--		--		--		--		--		--		--	67.9652	232470	54.7816	2.26298e+06
--	--		--		--		--		--		--		--		--		--		--		--		--		--		--	67.8422	232307	54.651	2.27133e+06
--	--		--		--		--		--		--		--		--		--		--		--		--		--		--	67.7376	232795	54.5471	2.27957e+06
--	--		--		--		--		--		--		--		--		--		--		--		--		--		--	67.6224	233228	54.4242	2.27957e+06
--	--		--		--		--		--		--		--		--		--		--		--		--		--		--	67.4996	233554	54.3088	2.27311e+06
--	--		--		--		--		--		--		--		--		--		--		--		--		--		--	67.3843	233824	54.1992	2.27257e+06
--	--		--		--		--		--		--		--		--		--		--		--		--		--		--	67.271	234474	54.0981	2.282e+06
--	--		--		--		--		--		--		--		--		--		--		--		--		--		--	67.1504	235125	53.9818	2.29317e+06
--	--		--		--		--		--		--		--		--		--		--		--		--		--		--	67.0491	235179	53.8653	2.29733e+06
--	--		--		--		--		--		--		--		--		--		--		--		--		--		--	66.9242	235667	53.7406	2.29284e+06
--	--		--		--		--		--		--		--		--		--		--		--		--		--		--	66.8004	236046	53.6449	2.29485e+06
--	--		--		--		--		--		--		--		--		--		--		--		--		--		--	66.6937	236262	53.5146	2.29939e+06
--	--		--		--		--		--		--		--		--		--		--		--		--		--		--	66.567	236805	53.4151	2.30416e+06
--	--		--		--		--		--		--		--		--		--		--		--		--		--		--	66.4453	236805	53.2957	2.31105e+06
--	--		--		--		--		--		--		--		--		--		--		--		--		--		--	66.3304	237238	53.1857	2.31869e+06
--	--		--		--		--		--		--		--		--		--		--		--		--		--		--	66.2223	238051	53.0745	2.31994e+06
--	--		--		--		--		--		--		--		--		--		--		--		--		--		--	66.1016	238430	52.9645	2.32427e+06
--	--		--		--		--		--		--		--		--		--		--		--		--		--		--	66.0005	238755	52.8435	2.32785e+06
--	--		--		--		--		--		--		--		--		--		--		--		--		--		--	65.8725	239134	52.736	2.33126e+06
--	--		--		--		--		--		--		--		--		--		--		--		--		--		--	65.7671	239514	52.6203	2.33554e+06
--	--		--		--		--		--		--		--		--		--		--		--		--		--		--	65.651	239731	52.5125	2.34101e+06
--	--		--		--		--		--		--		--		--		--		--		--		--		--		--	65.53	240164	52.3923	2.34372e+06
--	--		--		--		--		--		--		--		--		--		--		--		--		--		--	65.4216	240706	52.2791	2.34973e+06
--	--		--		--		--		--		--		--		--		--		--		--		--		--		--	65.2951	241357	52.1699	2.35359e+06
--	--		--		--		--		--		--		--		--		--		--		--		--		--		--	65.1835	241682	52.05	2.35966e+06
--	--		--		--		--		--		--		--		--		--		--		--		--		--		--	65.0704	242223	51.942	2.37017e+06
--	--		--		--		--		--		--		--		--		--		--		--		--		--		--	64.9516	242657	51.8309	2.37055e+06
--	--		--		--		--		--		--		--		--		--		--		--		--		--		--	64.8327	242766	51.7135	2.37494e+06
--	--		--		--		--		--		--		--		--		--		--		--		--		--		--	64.7184	242928	51.598	2.37905e+06
--	--		--		--		--		--		--		--		--		--		--		--		--		--		--	64.6085	243307	51.4966	2.38707e+06
--	--		--		--		--		--		--		--		--		--		--		--		--		--		--	64.4951	243307	51.3724	2.39423e+06
--	--		--		--		--		--		--		--		--		--		--		--		--		--		--	64.3661	243632	51.2685	2.40457e+06
--	--		--		--		--		--		--		--		--		--		--		--		--		--		--	64.2591	244391	51.1392	2.4107e+06
--	--		--		--		--		--		--		--		--		--		--		--		--		--		--	64.1441	244879	51.0332	2.41303e+06
--	--		--		--		--		--		--		--		--		--		--		--		--		--		--	64.028	245149	50.9228	2.41904e+06
--	--		--		--		--		--		--		--		--		--		--		--		--		--		--	63.9103	245691	50.8067	2.42636e+06
--	--		--		--		--		--		--		--		--		--		--		--		--		--		--	63.7972	246396	50.7063	2.42863e+06
--	--		--		--		--		--		--		--		--		--		--		--		--		--		--	63.6851	247101	50.5876	2.42522e+06
[truncated: 2,367 more rows]

## Sheet: Fig.1c
Charge Density（m-2）	2K	Rxx @10K（W）	20K	30K	40K	50K	80K	100K	120K	150K
1.07486e+18	2523.86	2288.63	2114.76	1922.14	1618.56	1526.04	1444.08	1382.51	1352.85	1352.33
1.0302e+18	3208.4	2963.08	2783.16	2601.26	2326.23	2240.22	2163.8	2104.86	2077.35	2082.47
9.3875e+17	3742.87	3507.83	3340.86	3174.67	2955.12	2889.24	2830.09	2780.57	2758.2	2770.36
8.87072e+17	4318.23	4103.42	3956.08	3818.31	3618.3	3563.8	3513.42	3471.74	3452.17	3474.58
7.90937e+17	7686.5	7634.56	7607.68	7591.28	7580.41	7579.56	7575.99	7578.63	7613.16	7721.69
7.48273e+17	8242.9	8202.31	8184.6	8176.47	8180.37	8183.67	8186.56	8194.21	8239.46	8368.34
6.98624e+17	9386.3	9370.45	9372.76	9385.32	9422.81	9438.61	9454.39	9474.87	9545.02	9719.26
6.66706e+17	10772	10795	10826.4	10868.8	10954.8	10986.6	11020.4	11061.3	11167.4	11400.7
6.09589e+17	12214.1	12282.8	12347.5	12428.7	12575.9	12631.5	12686.1	12754.4	12903.2	13201.6
5.94444e+17	13267.9	13375.3	13469.2	13584.3	13785.4	13859.4	13935.6	14027	14212.1	14572.8

## Sheet: Fig.1d
1/T(1/K)	Resistance for GateNo. 0(G0,W)	1/T(1/K)	G1(W)	1/T(1/K)	G2(W)	1/T(1/K)	G3(W)	1/T(1/K)	G4(W)	1/T(1/K)	G5(W)	1/T(1/K)	G6(W)	1/T(1/K)	G7(W)	1/T(1/K)	G8(W)	1/T(1/K)	G9(W)	1/T(1/K)	G10(W)	1/T(1/K)	G11(W)	1/T(1/K)	G12(W)	1/T(1/K)	G13(W)	1/T(1/K)	G14(W)	1/T(1/K)	G15(W)	1/T(1/K)	G16(W)	1/T(1/K)	G17(W)	1/T(1/K)	G18(W)	1/T(1/K)	G19(W)	1/T(1/K)	G20(W)	1/T(1/K)	G21(W)	1/T(1/K)	G22(W)	1/T(1/K)	G23(W)	1/T(1/K)	G24(W)
0.00377333	37.6268	0.004	37.1217	0.00370167	39.1	0.00356947	45.7392	0.00368918	54.772	0.00357074	81.4018	0.00358764	87.1992	0.00356855	104.215	0.00356864	133.104	0.00356913	149.441	0.0035681	180.196	0.00356806	209.834	0.0035713	228.042	0.00356938	237.833	0.00356806	273.041	0.00356814	293.702	0.00356801	317.368	0.00356823	334.71	0.00357068	351.384	0.00357073	374.035	0.00356795	384.642	0.499998	422.838	0.49998	458.512	0.00356809	474.84	0.499698	546.561
0.0037734	37.6409	0.00399998	37.1133	0.00370037	39.0691	0.00356822	45.6578	0.00369589	54.5868	0.00357509	81.1745	0.00359401	87.0588	0.00357133	103.87	0.00357152	132.854	0.00356801	149.216	0.00356996	179.848	0.00356836	209.494	0.00364057	223.903	0.00357272	237.65	0.00356961	272.841	0.00356995	293.385	0.00356893	317.11	0.00357006	334.46	0.00356913	351.201	0.0035711	373.964	0.00356939	384.482	0.499845	422.832	0.49996	458.503	0.00356947	474.686	0.499513	546.578
0.00377339	37.6044	0.00399998	37.1161	0.00370051	39.0327	0.00356829	45.5203	0.00370274	54.4128	0.00358117	80.9163	0.00360074	86.9578	0.0035761	103.598	0.00357628	132.661	0.00356848	148.986	0.00357393	179.533	0.00357084	209.093	0.00368178	221.684	0.00357801	237.504	0.00357329	272.6	0.0035738	293.068	0.00357175	316.782	0.00357393	334.205	0.00356798	351.053	0.00357167	373.875	0.0035731	384.403	0.499675	422.832	0.499943	458.506	0.00357287	474.464	0.499249	546.578
0.0037732	37.6268	0.00399998	37.1049	0.00370276	38.9906	0.00357026	45.3941	0.00370953	54.2136	0.00358761	80.6273	0.00360713	86.8175	0.00358209	103.286	0.00358223	132.377	0.00357102	148.703	0.00357967	179.188	0.00357532	208.683	0.00368857	221.456	0.00358436	237.375	0.00357879	272.404	0.0035793	292.695	0.00357673	316.493	0.00357956	333.961	0.00356848	350.876	0.00357195	373.785	0.0035787	384.28	0.499458	422.832	0.499908	458.464	0.00357816	474.327	0.498766	546.572
0.00377292	37.624	0.004	37.1105	0.0037071	38.9681	0.00357424	45.2594	0.0037166	54.0256	0.00359394	80.4196	0.00361358	86.7025	0.00358855	102.978	0.00358858	132.147	0.00357553	148.462	0.00358618	178.896	0.0035813	208.273	0.00369538	221.252	0.00359073	237.246	0.00358528	272.168	0.00358558	292.386	0.0035831	316.249	0.00358589	333.806	0.00357116	350.702	0.00357139	373.701	0.00358495	384.187	0.499114	422.838	0.499773	458.464	0.00358463	474.156	0.497877	546.595
0.00377273	37.61	0.00400002	37.1442	0.00371319	38.898	0.00358001	45.1247	0.00372366	53.8797	0.00360046	80.1054	0.00362034	86.5734	0.00359504	102.722	0.003595	131.939	0.00358138	148.201	0.00359252	178.565	0.0035877	207.796	0.00370217	221.072	0.00359719	237.03	0.00359163	271.943	0.00359225	292.069	0.0035895	315.974	0.00359243	333.562	0.00357594	350.447	0.00356994	373.616	0.00359146	384.049	0.498626	422.841	0.49971	458.456	0.00359146	474.015	0.497001	546.589
0.00377286	37.6016	0.00400002	37.0993	0.00372027	38.825	0.00358649	44.99	0.00373062	53.6692	0.00360705	79.8304	0.0036267	86.4219	0.00360145	102.431	0.0036016	131.673	0.00358771	147.889	0.00359887	178.265	0.00359406	207.44	0.00370919	220.923	0.00360375	236.851	0.00359818	271.733	0.00359877	291.735	0.00359582	315.643	0.00359891	333.327	0.00358191	350.287	0.00356837	373.521	0.00359794	383.906	0.497909	422.838	0.499396	458.414	0.00359781	473.895	0.47898	546.469
0.00377331	37.5735	0.004	37.0993	0.00372724	38.7633	0.00359295	44.8553	0.00373734	53.5065	0.00361357	79.5694	0.00363315	86.2619	0.00360787	102.136	0.00360822	131.37	0.00359415	147.676	0.00360529	177.959	0.00360062	207.013	0.00371597	220.794	0.00361023	236.71	0.00360466	271.525	0.0036052	291.412	0.00360218	315.393	0.00360537	333.15	0.00358827	350.118	0.00356813	373.412	0.00360442	383.839	0.497023	422.846	0.49895	458.416	0.00360427	473.763	0.498048	546.609
0.00377374	37.5931	0.00399997	37.1554	0.003734	38.738	0.00359926	44.7234	0.00374422	53.3185	0.00361992	79.2832	0.00363984	86.1637	0.0036144	101.85	0.00361479	131.159	0.00360109	147.387	0.00361196	177.637	0.0036071	206.593	0.00372281	220.561	0.00361662	236.609	0.00361111	271.323	0.00361148	291.129	0.00360868	315.177	0.0036118	332.945	0.00359458	349.975	0.00357024	373.271	0.00361089	383.744	0.495965	422.86	0.498664	458.425	0.00361081	473.6	0.500115	546.53
0.0037736	37.5567	0.00399995	37.0993	0.00374092	38.6931	0.00360571	44.5831	0.00375128	53.1557	0.00362657	78.9885	0.00364655	86.0318	0.0036208	101.589	0.00362139	130.952	0.00360763	147.154	0.00361855	177.359	0.0036136	206.225	0.00372969	220.382	0.00362312	236.441	0.00361766	271.085	0.00361808	290.845	0.00361528	314.916	0.00361836	332.788	0.00360118	349.863	0.00357449	373.162	0.00361742	383.668	0.478528	422.785	0.499298	458.414	0.00361736	473.479	0.475685	546.469
0.0037725	37.5539	0.00399995	37.1077	0.00374804	38.6538	0.00361223	44.4568	0.00375852	53.0322	0.00363318	78.6967	0.00365325	85.8943	0.00362747	101.297	0.00362796	130.629	0.00361421	146.91	0.00362499	177.084	0.00362018	205.776	0.00373692	220.188	0.00363017	236.309	0.00362413	270.88	0.00362478	290.587	0.00362243	314.666	0.00362492	332.628	0.00360758	349.706	0.00358014	373.047	0.0036239	383.575	0.500498	422.841	0.487922	458.36	0.003624	473.336	0.447375	546.334
0.00377088	37.5426	0.00400005	37.1021	0.00375516	38.6174	0.00361881	44.3109	0.00376556	52.8863	0.00363973	78.4133	0.00365984	85.74	0.00363422	101.014	0.00363465	130.362	0.0036208	146.621	0.00363148	176.755	0.0036267	205.378	0.0037439	220.028	0.00363688	236.16	0.00363066	270.712	0.00363152	290.307	0.003629	314.408	0.00363145	332.451	0.00361406	349.512	0.00358604	372.96	0.00363053	383.48	0.507051	422.846	0.468619	458.31	0.00363066	473.238	0.416124	546.098
0.00377	37.5286	0.00400008	37.0993	0.00376224	38.5416	0.00362542	44.2043	0.00377267	52.7404	0.00364628	78.0822	0.00366651	85.6221	0.00364093	100.741	0.00364137	130.144	0.00362708	146.354	0.00363828	176.494	0.00363322	204.996	0.00375085	219.919	0.00364353	235.983	0.00363732	270.476	0.00363794	290.048	0.00363545	314.206	0.00363804	332.249	0.00362076	349.363	0.0035917	372.876	0.00363714	383.404	0.492034	422.818	0.441944	458.2	0.00363689	473.126	0.392268	545.885
0.00377102	37.4697	0.00399995	37.1245	0.00376929	38.4771	0.00363212	44.0892	0.00377985	52.5889	0.00365301	77.737	0.00367338	85.5155	0.00364733	100.508	0.0036481	129.866	0.00363365	146.147	0.00364493	176.242	0.00363978	204.553	0.00375784	219.778	0.00365014	235.821	0.00364409	270.277	0.00364453	289.745	0.00364207	313.953	0.00364477	332.106	0.00362738	349.178	0.0035975	372.749	0.00364382	383.297	0.471558	422.751	0.418275	458.052	0.00364357	473.005	0.376499	545.677
0.00377435	37.45	0.00399995	37.1329	0.00377636	38.4574	0.00363857	43.9602	0.00378696	52.4177	0.0036598	77.4452	0.00368004	85.3892	0.00365396	100.217	0.00365469	129.596	0.00364045	145.919	0.00365145	176.02	0.00364653	204.12	0.00376486	219.599	0.00365678	235.717	0.00365074	270.08	0.00365109	289.555	0.00364874	313.76	0.00365151	331.924	0.00363384	349.088	0.00360423	372.654	0.00365045	383.21	0.446885	422.644	0.397439	457.934	0.00365027	472.938	0.361912	545.515
0.00377975	37.3687	0.00399997	37.1077	0.00378344	38.3957	0.00364524	43.8227	0.00379399	52.2886	0.00366651	77.0972	0.0036868	85.2433	0.00366068	99.9753	0.00366139	129.321	0.00364716	145.633	0.00365797	175.655	0.00365352	203.784	0.00377206	219.439	0.00366359	235.599	0.00365727	269.864	0.00365779	289.282	0.00365536	313.586	0.00365815	331.766	0.00364035	348.979	0.00361239	372.539	0.00365707	383.121	0.413266	422.468	0.378815	457.805	0.0036571	472.842	0.347172	545.371
0.00378659	37.3069	0.00400006	37.1189	0.00379085	38.3368	0.00365189	43.6964	0.00380111	52.1736	0.00367322	76.7802	0.00369384	85.1086	0.00366752	99.748	0.00366818	129.077	0.00365378	145.395	0.00366472	175.428	0.00366044	203.321	0.00377909	219.226	0.00367029	235.436	0.00366392	269.685	0.00366472	289.021	0.00366204	313.373	0.00366482	331.646	0.00364711	348.864	0.00362148	372.497	0.00366371	383.017	0.38491	422.316	0.361011	457.656	0.00366381	472.753	0.335853	545.211
0.00379384	37.2761	0.00400013	37.1358	0.00379789	38.2947	0.00365858	43.6122	0.00380858	52.0164	0.00367993	76.4013	0.00370062	84.9543	0.00367419	99.5066	0.00367489	128.827	0.0036604	145.173	0.00367164	175.209	0.00366711	202.947	0.0037862	219.108	0.00367693	235.313	0.00367075	269.499	0.00367131	288.811	0.0036688	313.126	0.00367149	331.528	0.00365372	348.746	0.0036295	372.427	0.00367061	382.966	0.365811	422.142	0.345341	457.468	0.00367055	472.674	0.324232	544.998
0.00380104	37.2564	0.00400011	37.1189	0.00380497	38.2385	0.00366521	43.4803	0.00381598	51.8817	0.00368674	76.0842	0.00370736	84.8336	0.00368077	99.2373	0.00368152	128.494	0.00366707	144.974	0.00367854	174.974	0.00367362	202.591	0.00379354	218.987	0.00368377	235.153	0.00367765	269.325	0.00367801	288.586	0.00367559	312.924	0.00367819	331.34	0.00366039	348.653	0.00363434	372.342	0.00367736	382.91	0.351145	422.052	0.330375	457.308	0.0036772	472.582	0.3131	544.754
0.00380842	37.2227	0.00399992	37.1133	0.00381231	38.1965	0.00367192	43.354	0.00382324	51.7639	0.00369357	75.7251	0.00371413	84.7158	0.00368768	99.01	0.00368825	128.199	0.00367388	144.699	0.00368573	174.648	0.00368048	202.139	0.00380076	218.847	0.00369045	235.013	0.00368438	269.129	0.0036848	288.353	0.00368244	312.758	0.00368494	331.2	0.00366718	348.522	0.00363602	372.272	0.00368384	382.84	0.339458	421.948	0.316982	457.168	0.00368387	472.525	0.302025	544.521
0.00381564	37.1778	0.00399976	37.1105	0.00381978	38.1375	0.00367876	43.2194	0.00383048	51.6404	0.00370024	75.3855	0.00372101	84.64	0.00369477	98.7967	0.0036951	127.977	0.00368067	144.46	0.00369227	174.446	0.00368737	201.774	0.00380791	218.704	0.00369732	234.898	0.00369106	268.989	0.00369162	288.126	0.00368911	312.621	0.00369189	331.062	0.00367393	348.401	0.00363623	372.253	0.00369084	382.79	0.328596	421.85	0.305041	456.957	0.00369072	472.424	0.29098	544.347
0.00382286	37.1414	0.00400002	37.1273	0.0038269	38.0926	0.00368562	43.1155	0.00383765	51.4973	0.00370707	75.06	0.00372824	84.5165	0.00370139	98.6087	0.00370203	127.655	0.00368745	144.264	0.00369905	174.213	0.00369418	201.413	0.00381516	218.546	0.00370429	234.766	0.00369784	268.742	0.00369843	287.907	0.00369581	312.486	0.00369869	330.902	0.00368069	348.28	0.00363622	372.205	0.00369768	382.714	0.315833	421.724	0.293736	456.828	0.00369754	472.385	0.280861	544.131
0.00383023	37.0656	0.00400003	37.147	0.00383431	38.0505	0.00369223	42.9893	0.00384527	51.3823	0.00371409	74.6587	0.00373511	84.4155	0.00370825	98.3674	0.00370891	127.357	0.00369428	144.031	0.00370611	173.997	0.00370087	200.997	0.00382247	218.403	0.00371102	234.651	0.00370469	268.587	0.00370534	287.672	0.0037028	312.309	0.0037056	330.81	0.00368752	348.188	0.00363622	372.132	0.00370446	382.658	0.305169	421.595	0.283246	456.668	0.00370443	472.346	0.27125	543.887
0.00383768	37.0347	0.00400002	37.1245	0.00384163	38.0421	0.0036992	42.9023	0.00385244	51.2672	0.00372107	74.3304	0.003742	84.25	0.00371507	98.1653	0.00371583	127.13	0.00370122	143.806	0.00371311	173.803	0.00370782	200.596	0.00382991	218.246	0.00371808	234.53	0.00371188	268.419	0.00371228	287.45	0.00370975	312.068	0.0037129	330.709	0.00369425	348.104	0.0036362	372.104	0.00371136	382.579	0.294563	421.401	0.273796	456.483	0.00371129	472.259	0.262341	543.578
0.0038449	37.0011	0.00399995	37.1133	0.00384901	37.9692	0.00370601	42.7956	0.00386004	51.1606	0.00372796	73.9544	0.00374894	84.0928	0.00372196	97.9942	0.00372276	126.801	0.00370781	143.548	0.00371971	173.528	0.00371474	200.27	0.00383722	218.117	0.00372501	234.406	0.00371919	268.287	0.00371906	287.282	0.00371662	311.885	0.0037198	330.563	0.00370087	348.002	0.00363622	372.07	0.00371837	382.52	0.282961	421.255	0.264509	456.281	0.00371833	472.206	0.254092	543.385
0.00385229	36.9309	0.00399989	37.1273	0.00385652	37.9018	0.00371285	42.7058	0.00386759	51.0203	0.00373491	73.6037	0.00375604	84.0002	0.00372892	97.823	0.0037296	126.476	0.00371464	143.341	0.00372671	173.343	0.00372171	199.894	0.00384445	218.013	0.00373183	234.258	0.00372595	268.057	0.00372603	287.066	0.00372344	311.779	0.00372677	330.484	0.00370788	347.921	0.0036362	372.006	0.00372521	382.433	0.271653	421.098	0.256029	456.127	0.0037251	472.119	0.246151	543.115
0.00385963	36.8692	0.00399989	37.1273	0.00386387	37.8232	0.00371984	42.5655	0.00387498	50.9333	0.00374197	73.2529	0.0037633	83.8992	0.00373607	97.6294	0.00373652	126.237	0.00372176	143.164	0.00373375	173.144	0.00372866	199.504	0.00385183	217.881	0.00373878	234.103	0.00373279	267.942	0.00373297	286.9	0.00373033	311.641	0.00373361	330.377	0.003715	347.761	0.00363618	371.983	0.00373228	382.369	0.261468	420.913	0.248394	455.905	0.00373198	472.09	0.238813	542.868
0.00386717	36.785	0.00400002	37.1273	0.00387145	37.7896	0.00372668	42.4477	0.0038825	50.8295	0.0037491	72.9162	0.00377037	83.8206	0.00374301	97.4807	0.00374354	125.932	0.00372877	142.948	0.00374075	172.959	0.00373547	199.207	0.00385938	217.741	0.0037457	233.994	0.00373986	267.779	0.00373994	286.675	0.00373721	311.498	0.00374054	330.274	0.00372237	347.708	0.00363614	371.933	0.00373963	382.327	0.253307	420.742	0.240624	455.731	0.00373914	472.009	0.232004	542.607
0.00387498	36.7597	0.00400016	37.1245	0.00387899	37.7306	0.0037336	42.3439	0.00389004	50.7593	0.00375569	72.5458	0.00377741	83.6803	0.00374991	97.3207	0.00375067	125.595	0.00373573	142.726	0.00374765	172.774	0.00374235	198.845	0.0038669	217.618	0.00375287	233.856	0.00374675	267.577	0.00374693	286.479	0.00374446	311.386	0.00374775	330.209	0.00372913	347.618	0.0036361	371.916	0.00374657	382.228	0.246816	420.627	0.233843	455.563	0.00374629	471.97	0.225469	542.346
0.00388276	36.7064	0.004	37.0852	0.00388645	37.6633	0.00374064	42.2513	0.00389744	50.633	0.00376303	72.2287	0.00378441	83.6382	0.0037569	97.1467	0.00375779	125.295	0.00374261	142.482	0.00375477	172.6	0.00374936	198.475	0.00387433	217.458	0.00376006	233.727	0.00375387	267.434	0.00375442	286.316	0.00375151	311.285	0.00375461	330.055	0.00373608	347.568	0.00363607	371.882	0.00375363	382.15	0.240614	420.475	0.227074	455.344	0.0037535	471.902	0.219438	542.144
0.00388987	36.6531	0.004	37.1358	0.00389393	37.6128	0.00374769	42.1334	0.00390515	50.5264	0.00377021	71.8667	0.00379156	83.5232	0.00376407	96.9924	0.00376469	124.986	0.00374956	142.311	0.00376183	172.4	0.00375653	198.163	0.00388173	217.312	0.00376709	233.621	0.0037609	267.274	0.00376169	286.139	0.00375852	311.055	0.00376173	329.968	0.00374299	347.497	0.00363607	371.815	0.00376078	382.105	0.234634	420.284	0.220801	455.209	0.00376066	471.883	0.213406	541.872
0.00389728	36.625	0.004	37.1133	0.00390153	37.5763	0.00375482	42.038	0.00391291	50.4198	0.00377722	71.5777	0.00379896	83.3745	0.00377119	96.8156	0.00377186	124.703	0.00375676	142.134	0.00376892	172.224	0.00376384	197.88	0.00388949	217.2	0.00377411	233.523	0.00376798	267.145	0.00376876	285.996	0.0037654	310.9	0.00376885	329.895	0.00375001	347.396	0.00363613	371.787	0.00376781	382.04	0.228679	420.203	0.215198	455.035	0.00376783	471.829	0.207816	541.662
0.00390515	36.5493	0.00399998	37.1161	0.00390915	37.5482	0.0037617	41.9538	0.00392072	50.3412	0.00378424	71.2494	0.00380628	83.2173	0.0037783	96.6978	0.0037789	124.391	0.00376422	141.929	0.00377592	172.038	0.0037709	197.512	0.0038969	217.096	0.00378125	233.396	0.00377504	266.991	0.00377564	285.853	0.00377255	310.791	0.00377591	329.827	0.00375728	347.346	0.00363615	371.717	0.0037748	381.973	0.222682	420.096	0.209322	454.875	0.0037748	471.787	0.202676	541.418
0.00391301	36.5016	0.00399997	37.0881	0.00391688	37.523	0.00376878	41.85	0.00392833	50.243	0.00379157	70.98	0.00381353	83.1163	0.0037854	96.5827	0.00378593	124.091	0.00377124	141.679	0.00378325	171.895	0.00377782	197.231	0.00390453	216.953	0.00378835	233.256	0.00378239	266.789	0.00378271	285.657	0.00377969	310.693	0.00378308	329.676	0.00376427	347.236	0.0036361	371.677	0.00378203	381.942	0.216866	419.976	0.20397	454.667	0.00378195	471.717	0.197653	541.193
0.00392115	36.4623	0.00399998	37.1245	0.00392455	37.45	0.00377599	41.7462	0.00393588	50.17	0.00379883	70.6545	0.00382066	83.0433	0.00379243	96.448	0.00379322	123.81	0.0037784	141.452	0.00379045	171.777	0.00378491	196.965	0.0039127	216.818	0.00379587	233.11	0.00378952	266.643	0.00379005	285.472	0.00378735	310.561	0.00379038	329.609	0.00377129	347.147	0.00363594	371.624	0.00378924	381.9	0.211056	419.796	0.19885	454.51	0.0037891	471.723	0.192799	540.929
0.00392941	36.4202	0.004	37.0909	0.00393243	37.4079	0.00378321	41.6311	0.00394365	50.0858	0.00380603	70.4075	0.00382771	82.9423	0.00379993	96.3105	0.00380062	123.482	0.00378558	141.295	0.0037975	171.578	0.00379206	196.676	0.00392043	216.692	0.00380334	233.003	0.00379661	266.469	0.00379724	285.312	0.00379463	310.46	0.00379742	329.499	0.00377855	347.065	0.0036357	371.548	0.00379636	381.847	0.142808	417.484	0.193984	454.37	0.00379626	471.664	0.188136	540.708
0.00393724	36.4034	0.00400002	37.1245	0.00394022	37.3574	0.00379032	41.5525	0.00395148	49.9792	0.00381316	70.1213	0.00383524	82.8581	0.00380707	96.187	0.00380783	123.207	0.00379282	141.143	0.00380468	171.449	0.00379941	196.423	0.00392807	216.577	0.00381053	232.891	0.00380379	266.306	0.00380438	285.177	0.00380167	310.345	0.0038046	329.446	0.0037857	347.015	0.00363556	371.481	0.00380366	381.807	0.142529	417.445	0.189454	454.199	0.00380344	471.608	0.183664	540.517
0.00394432	36.3557	0.00399998	37.1386	0.00394776	37.3182	0.00379746	41.4852	0.0039593	49.8557	0.00382045	69.8547	0.00384264	82.7796	0.00381435	96.0439	0.00381508	122.935	0.00379997	140.933	0.00381199	171.272	0.00380665	196.12	0.00393578	216.419	0.00381786	232.762	0.003811	266.185	0.00381172	285.062	0.00380894	310.244	0.00381192	329.334	0.00379261	346.9	0.00363569	371.4	0.0038109	381.765	0.142154	417.45	0.184936	454.011	0.00381083	471.532	0.179707	540.262
0.00395115	36.2967	0.00399998	37.1329	0.00395543	37.234	0.00380462	41.387	0.0039671	49.7996	0.00382785	69.6218	0.00385014	82.6645	0.00382165	95.9289	0.00382224	122.612	0.00380725	140.72	0.0038193	171.118	0.00381391	195.865	0.00394362	216.31	0.00382512	232.644	0.00381829	266.051	0.00381899	284.936	0.00381643	310.101	0.00381923	329.266	0.00380001	346.816	0.00363615	371.329	0.00381809	381.704	0.142044	417.442	0.180821	453.857	0.00381808	471.501	0.175782	540.02
0.00395839	36.2687	0.00399998	37.1161	0.00396341	37.1891	0.00381185	41.2775	0.00397505	49.7098	0.00383511	69.3805	0.00385764	82.5803	0.0038287	95.8335	0.00382938	122.376	0.00381454	140.565	0.00382676	170.941	0.00382155	195.643	0.00395137	216.158	0.00383242	232.521	0.00382572	265.933	0.00382636	284.815	0.00382376	310.002	0.00382654	329.196	0.00380725	346.726	0.00363652	371.318	0.00382531	381.664	0.142188	417.428	0.176967	453.666	0.00382535	471.473	0.172017	539.818
0.00396721	36.2238	0.004	37.1301	0.0039713	37.0824	0.00381918	41.1653	0.00398305	49.6341	0.00384253	69.17	0.00386509	82.4513	0.00383622	95.6988	0.00383693	122.073	0.00382177	140.391	0.00383389	170.846	0.00382881	195.396	0.00395916	216.057	0.00383974	232.428	0.00383314	265.762	0.00383364	284.692	0.00383096	309.91	0.0038339	329.129	0.00381455	346.684	0.0036363	371.257	0.00383274	381.65	0.142178	417.442	0.173184	453.52	0.00383264	471.459	0.168395	539.619
0.00397782	36.1705	0.00400002	37.1021	0.00397921	37.0628	0.00382667	41.0755	0.00399095	49.5443	0.00385003	68.9764	0.0038724	82.3306	0.00384369	95.623	0.00384444	121.823	0.00382894	140.245	0.00384112	170.736	0.00383633	195.172	0.00396704	215.9	0.0038472	232.302	0.00384047	265.635	0.00384092	284.526	0.00383809	309.784	0.00384128	329.047	0.00382187	346.633	0.0036352	371.237	0.00384028	381.56	0.142245	417.47	0.169146	453.419	0.00383994	471.423	0.164912	539.392
0.00398837	36.1929	0.00400003	37.0965	0.00398715	37.0095	0.00383393	41.0194	0.00399886	49.4489	0.00385744	68.7519	0.00387997	82.2324	0.00385106	95.4968	0.0038519	121.582	0.00383637	140.085	0.00384857	170.59	0.0038438	194.939	0.00397491	215.83	0.00385454	232.184	0.0038476	265.515	0.00384829	284.383	0.00384553	309.699	0.00384857	328.977	0.00382897	346.563	0.00363369	371.161	0.00384768	381.499	0.142184	417.45	0.165096	453.256	0.00384747	471.392	0.161605	539.176
0.00399575	36.1648	0.004	37.1133	0.00399509	36.9758	0.00384122	40.9324	0.00400692	49.3731	0.00386467	68.5976	0.00388747	82.1482	0.00385852	95.3705	0.00385919	121.313	0.00384377	139.886	0.00385682	170.416	0.0038511	194.74	0.00398284	215.701	0.00386218	232.063	0.00385506	265.369	0.00385579	284.248	0.00385306	309.576	0.00385594	328.882	0.0038363	346.496	0.00363292	371.074	0.00385483	381.44	0.1422	417.456	0.162425	453.135	0.00385498	471.389	0.158389	538.974
0.00399899	36.1705	0.00399995	37.1273	0.00400309	36.9477	0.0038486	40.8286	0.00401497	49.3029	0.0038722	68.4292	0.00389505	82.05	0.00386597	95.2667	0.00386653	121.057	0.0038512	139.729	0.00386406	170.307	0.00385847	194.563	0.00399074	215.547	0.00386952	231.929	0.0038626	265.24	0.00386318	284.161	0.00386059	309.492	0.00386349	328.789	0.0038437	346.448	0.00363392	371.035	0.0038622	381.378	0.14223	417.462	0.162274	453.102	0.00386232	471.355	0.155359	538.814
0.00399952	36.162	0.00399998	37.1582	0.00401109	36.9085	0.00385603	40.7668	0.00402303	49.2356	0.00387974	68.2356	0.00390265	81.9405	0.00387322	95.1516	0.00387393	120.853	0.00385872	139.603	0.00387156	170.17	0.00386591	194.386	0.00399877	215.446	0.00387701	231.814	0.00387007	265.091	0.00387076	284.085	0.00386802	309.422	0.00387085	328.736	0.00385132	346.389	0.00363705	370.953	0.00386974	381.316	0.142309	417.476	0.156227	452.7	0.00386973	471.341	0.152376	538.586
0.00399926	36.1424	0.00399998	37.0796	0.00401915	36.8551	0.00386338	40.6742	0.00403117	49.1654	0.00388721	68.0785	0.00391031	81.8704	0.00388096	95.0534	0.00388163	120.656	0.00386615	139.406	0.00387899	170.021	0.00387351	194.187	0.00400678	215.325	0.00388446	231.696	0.00387765	264.942	0.00387819	283.959	0.00387544	309.335	0.00387854	328.683	0.00385875	346.344	0.0036421	370.858	0.00387744	381.224	0.142243	417.462	0.146867	452.333	0.00387716	471.26	0.149531	538.395
0.0039991	36.1564	0.00399998	37.1245	0.00402731	36.8411	0.00387099	40.5676	0.00403928	49.0757	0.00389485	67.9466	0.00391787	81.7694	0.00388854	94.958	0.00388937	120.448	0.00387345	139.28	0.0038865	169.881	0.00388099	193.974	0.00401481	215.199	0.00389207	231.578	0.00388562	264.824	0.00388574	283.83	0.00388291	309.245	0.00388653	328.57	0.00386611	346.263	0.00364829	370.81	0.00388502	381.179	0.142345	417.456	0.143171	452.212	0.00388469	471.212	0.146797	538.196
0.00399928	36.1564	0.004	37.1161	0.00403543	36.7373	0.00387845	40.4554	0.00404739	48.9746	0.00390252	67.8091	0.00392569	81.6992	0.00389614	94.8682	0.00389669	120.218	0.00388092	139.168	0.00389405	169.768	0.00388842	193.814	0.0040229	215.047	0.00389967	231.438	0.00389323	264.721	0.00389335	283.749	0.00389048	309.169	0.00389401	328.472	0.00387361	346.201	0.00365506	370.715	0.00389232	381.12	0.14225	417.476	0.14271	452.207	0.00389243	471.235	0.144148	538.011
0.00399976	36.1536	0.00400002	37.1189	0.00404356	36.7064	0.003886	40.4048	0.00405566	48.9017	0.00391018	67.6435	0.00393331	81.587	0.00390363	94.798	0.00390434	120.002	0.00388866	138.98	0.00390183	169.628	0.00389627	193.642	0.00403097	214.921	0.00390743	231.339	0.00390098	264.6	0.00390099	283.625	0.00389809	309.062	0.00390166	328.41	0.00388108	346.153	0.00366194	370.642	0.00390006	381.067	0.142227	417.484	0.142409	452.198	0.00389979	471.195	0.1416	537.874
0.00400011	36.134	0.00400002	37.1105	0.00405172	36.6222	0.00389361	40.3459	0.0040639	48.8119	0.00391797	67.4892	0.00394112	81.4916	0.00391118	94.6521	0.00391206	119.876	0.00389627	138.859	0.0039093	169.507	0.00390378	193.508	0.00403911	214.792	0.00391512	231.23	0.00390836	264.471	0.00390837	283.519	0.00390581	309.003	0.00390926	328.326	0.00388868	346.063	0.00366878	370.488	0.00390781	381.01	0.14225	417.476	0.141962	452.159	0.00390759	471.181	0.139135	537.697
0.00399973	36.1059	0.004	37.0993	0.00405989	36.5633	0.00390121	40.2561	0.00407218	48.7558	0.0039254	67.3966	0.00394895	81.4046	0.00391888	94.5427	0.00391957	119.671	0.00390389	138.722	0.00391698	169.426	0.00391111	193.381	0.00404734	214.677	0.00392261	231.121	0.00391584	264.319	0.00391604	283.398	0.00391342	308.928	0.00391691	328.276	0.00389671	346.002	0.00367547	370.406	0.00391569	380.996	0.141897	417.476	0.142003	452.192	0.00391533	471.159	0.136755	537.5
0.0039983	36.1171	0.00399995	37.1077	0.00406815	36.5016	0.00390877	40.1579	0.00408045	48.6716	0.00393307	67.29	0.0039567	81.2923	0.00392633	94.4164	0.00392728	119.472	0.00391151	138.581	0.00392483	169.294	0.00391897	193.208	0.00405554	214.534	0.00393026	231.02	0.00392375	264.196	0.00392403	283.277	0.00392105	308.827	0.00392463	328.217	0.00390428	345.976	0.00368205	370.336	0.00392355	380.921	0.14184	417.462	0.142169	452.17	0.00392312	471.128	0.134473	537.318
0.00399664	36.0638	0.00399998	37.0993	0.00407654	36.4623	0.00391647	40.0569	0.00408879	48.6014	0.00394098	67.1384	0.00396457	81.1745	0.00393444	94.3294	0.00393506	119.281	0.00391897	138.416	0.00393249	169.123	0.00392662	193.048	0.00406377	214.424	0.00393814	230.829	0.00393153	264.036	0.00393213	283.196	0.00392861	308.745	0.00393236	328.183	0.00391193	345.887	0.00368872	370.258	0.00393122	380.865	0.141033	417.459	0.142304	452.192	0.00393105	471.094	0.132245	537.141
0.00399634	36.0358	0.004	37.1329	0.00408498	36.4202	0.00392409	39.9643	0.0040972	48.5229	0.00394878	67.0683	0.00397248	81.0426	0.00394228	94.234	0.00394288	119.152	0.0039267	138.273	0.00394002	168.988	0.00393442	192.899	0.00407196	214.309	0.00394589	230.711	0.00393919	263.907	0.00393989	283.064	0.0039365	308.63	0.00394006	328.107	0.00391979	345.766	0.00369557	370.182	0.00393892	380.856	0.141794	417.54	0.142225	452.148	0.00393884	471.094	0.129994	536.984
0.00399835	35.9909	0.004	37.1329	0.00409318	36.3725	0.00393176	39.9026	0.0041056	48.4443	0.00395653	66.9224	0.00398032	80.9612	0.00394992	94.1218	0.00395068	118.992	0.00393459	138.186	0.00394778	168.884	0.00394218	192.716	0.0040803	214.194	0.00412597	228.056	0.00394691	263.767	0.00394761	282.963	0.0039442	308.518	0.00394781	328.037	0.00392725	345.71	0.00370266	370.154	0.0039467	380.831	0.140931	417.459	0.142221	452.207	0.00394663	471.052	0.127883	536.83
0.00400301	35.9516	0.004	37.1189	0.0041016	36.322	0.0039396	39.8156	0.00411402	48.391	0.00396438	66.8045	0.00398819	80.8855	0.00395761	94.0348	0.00395847	118.846	0.00394283	138.059	0.00395593	168.761	0.00394993	192.579	0.00408868	214.046	0.00418065	227.265	0.00395471	263.688	0.00395546	282.876	0.00395202	308.445	0.00395565	327.978	0.00393506	345.64	0.00370942	370.07	0.00395446	380.775	0.138865	417.375	0.142255	452.218	0.0039544	471.035	0.125874	536.661
0.00400993	35.9263	0.004	37.147	0.00411003	36.3108	0.00394744	39.7454	0.0041225	48.2815	0.00397227	66.7231	0.00399624	80.8181	0.00396544	93.9506	0.00396616	118.681	0.00395062	137.911	0.00396355	168.612	0.00395779	192.447	0.0040971	213.914	0.00418938	227.167	0.00396261	263.612	0.00396328	282.772	0.00395982	308.378	0.00396344	327.936	0.00394289	345.6	0.00371637	370.025	0.00396229	380.755	0.136957	417.248	0.142195	452.207	0.00396226	471.038	0.123918	536.485
0.00401787	35.8955	0.004	37.1105	0.0041185	36.2294	0.0039551	39.6949	0.00413105	48.2086	0.00398019	66.639	0.00400426	80.7255	0.00397338	93.8075	0.00397412	118.512	0.00395841	137.782	0.00397144	168.508	0.00396569	192.318	0.004106	213.773	0.00419815	227.038	0.00397048	263.472	0.00397114	282.632	0.00396818	308.305	0.00397133	327.844	0.00395055	345.533	0.00372324	369.955	0.00397019	380.674	0.135273	417.192	0.142336	452.223	0.0039701	471.016	0.12202	536.305
0.00402594	35.8393	0.00399998	37.0937	0.00412698	36.1817	0.00396289	39.6332	0.00413959	48.1496	0.00398812	66.5379	0.00401228	80.6385	0.0039813	93.6896	0.00398208	118.406	0.00396626	137.65	0.00397932	168.424	0.00397352	192.141	0.00411445	213.633	0.00420698	226.892	0.00397834	263.351	0.00397888	282.539	0.00397608	308.237	0.00397928	327.731	0.00395834	345.48	0.00373006	369.898	0.00397809	380.612	0.133551	417.091	0.1423	452.223	0.00397803	470.976	0.12021	536.17
0.00403403	35.7944	0.004	37.1245	0.00413551	36.1143	0.00397081	39.549	0.00414816	48.0458	0.00399602	66.4341	0.00402031	80.5571	0.00398924	93.569	0.0039901	118.249	0.00397412	137.515	0.00398729	168.323	0.00398137	192.018	0.00412293	213.521	0.00421589	226.765	0.00398621	263.169	0.00398694	282.444	0.00398402	308.193	0.00398719	327.65	0.00396624	345.452	0.00373706	369.842	0.003986	380.559	0.131822	417.01	0.142315	452.232	0.00398591	470.965	0.118408	536.013
0.0040422	36.3949	0.004	37.1358	0.0041441	36.0498	0.00397879	39.4452	0.00415679	48.0093	0.00400407	66.3359	0.00402838	80.4084	0.00399723	93.4764	0.0039981	118.097	0.00398203	137.378	0.0039953	168.158	0.00398918	191.925	0.00413139	213.417	0.00422479	226.631	0.00399417	263.017	0.00399484	282.343	0.00399195	308.108	0.00399517	327.599	0.00397414	345.379	0.00374411	369.758	0.00399396	380.475	0.130453	416.948	0.142242	452.226	0.00399385	470.915	0.116698	535.887
0.00405035	36.8159	0.004	37.1077	0.00415272	36.0049	0.00398683	39.3638	0.00416543	47.928	0.00401208	66.2377	0.00403654	80.3242	0.00400525	93.4118	0.00400599	117.979	0.00398993	137.274	0.00400328	168.012	0.00399731	191.737	0.00414003	213.251	0.00423374	226.513	0.00400213	262.86	0.00400285	282.273	0.00399995	308.019	0.00400312	327.526	0.00398205	345.337	0.00375119	369.705	0.00400197	380.427	0.128602	416.841	0.14219	452.212	0.00400181	470.881	0.11499	535.747
0.00405867	35.6149	0.004	37.0881	0.00416136	35.9488	0.00399465	39.2852	0.0041742	47.8662	0.00402017	66.1311	0.00404472	80.198	0.00401324	93.3108	0.00401395	117.816	0.00399792	137.17	0.00401128	167.796	0.00400574	191.597	0.00414865	213.134	0.0042427	226.412	0.00401028	262.768	0.00401096	282.158	0.004008	307.954	0.00401117	327.454	0.00398996	345.264	0.00375821	369.657	0.00400996	380.376	0.127111	416.777	0.142037	452.232	0.0040099	470.85	0.113377	535.581
0.00406689	35.5391	0.004	37.1329	0.00417004	35.8899	0.00400263	39.1954	0.00418295	47.8298	0.00402825	66.0497	0.00405296	80.0885	0.00402136	93.207	0.00402207	117.69	0.00400596	137.044	0.00401923	167.737	0.00401389	191.448	0.00415724	213.033	0.00425174	226.28	0.0040184	262.672	0.00401905	282.062	0.00401598	307.912	0.00401921	327.395	0.00399792	345.213	0.00376533	369.542	0.00401802	380.326	0.125623	416.735	0.141967	452.212	0.00401803	470.825	0.111773	535.429
0.00407518	35.4914	0.00399998	37.1161	0.00417875	35.8534	0.00401062	39.1225	0.00419164	47.7372	0.00403639	65.9739	0.00406114	80.0268	0.00402943	93.0975	0.00403019	117.564	0.00401398	136.906	0.00402742	167.602	0.00402193	191.33	0.00416589	212.898	0.00426079	226.145	0.00402638	262.563	0.00402708	281.942	0.00402411	307.831	0.00402734	327.322	0.00400588	345.157	0.0037724	369.506	0.00402612	380.23	0.12411	416.662	0.141762	452.218	0.00402609	470.822	0.110213	535.317
0.00408337	35.4605	0.00399998	37.1358	0.00418746	35.8253	0.00401874	39.0523	0.00420039	47.6586	0.00404459	65.901	0.00406939	79.9314	0.00403753	92.9853	0.00403835	117.412	0.00402204	136.8	0.00403558	167.467	0.00403	191.125	0.00417458	212.763	0.00426991	226.047	0.0040345	262.479	0.0040352	281.852	0.00403221	307.715	0.00403546	327.254	0.004014	345.067	0.00377939	369.452	0.00403428	380.16	0.122744	416.617	0.140746	452.232	0.00403413	470.788	0.108728	535.208
0.00409184	35.4268	0.004	37.1021	0.00419622	35.7664	0.00402682	38.9934	0.00420925	47.5968	0.00405264	65.8168	0.00407769	79.8444	0.00404572	92.845	0.00404649	117.266	0.00403019	136.659	0.00404423	167.386	0.00403809	191.033	0.00418328	212.631	0.00427906	225.924	0.00404267	262.324	0.00404326	281.793	0.00404032	307.648	0.00404362	327.17	0.00402217	345	0.00378654	369.357	0.0040424	380.132	0.121253	416.53	0.14175	452.232	0.00404233	470.727	0.107272	535.073
0.00410023	35.3511	0.00400002	37.1161	0.00420502	35.7103	0.00403494	38.8811	0.00421816	47.4846	0.0040609	65.7101	0.004086	79.7911	0.00405398	92.744	0.00405474	117.149	0.00403832	136.539	0.00405241	167.237	0.00404634	190.907	0.00419208	212.511	0.00428818	225.733	0.00405088	262.223	0.00405155	281.709	0.00404845	307.522	0.00405185	327.148	0.00403019	344.944	0.00379386	369.323	0.00405062	380.104	0.119892	416.468	0.140138	452.159	0.00405049	470.752	0.105868	534.933
0.00410865	35.2978	0.00399998	37.0937	0.00421388	35.6598	0.00404305	38.8222	0.0042271	47.4425	0.00406921	65.6624	0.00409443	79.6816	0.00406223	92.6682	0.00406301	117.047	0.00404649	136.393	0.00406065	167.125	0.00405464	190.8	0.00420087	212.387	0.00429736	225.615	0.00405905	262.083	0.00405981	281.616	0.00405671	307.46	0.00406002	327.08	0.00403833	344.846	0.003801	369.256	0.00405877	380.059	0.118615	416.387	0.137932	452.063	0.00405872	470.676	0.104459	534.778
0.00411706	35.2501	0.00399997	37.1386	0.00422287	35.6036	0.00405121	38.7493	0.00423609	47.3752	0.00407752	65.5642	0.00410285	79.6115	0.0040705	92.5728	0.00407121	116.882	0.00405466	136.306	0.00406894	166.99	0.00406283	190.657	0.00420969	212.264	0.00430658	225.514	0.00406745	261.931	0.00406805	281.507	0.00406497	307.379	0.00406838	327.061	0.00404649	344.795	0.00380828	369.236	0.00406702	379.975	0.117619	416.286	0.13598	451.895	0.00406694	470.631	0.103047	534.613
0.00412557	35.222	0.00399995	37.1133	0.00423177	35.5587	0.00405951	38.6679	0.00424504	47.3022	0.00408585	65.4604	0.00411113	79.4347	0.0040787	92.4999	0.00407945	116.778	0.00406291	136.182	0.00407721	166.864	0.00407105	190.491	0.00421852	212.146	0.00431594	225.413	0.00407618	261.83	0.00407631	281.434	0.00407332	307.3	0.00407702	326.937	0.00405471	344.725	0.00381569	369.177	0.00407534	379.955	0.115949	416.202	0.134025	451.788	0.00407526	470.606	0.101513	534.478
0.00413408	35.1575	0.00400002	37.1077	0.00424076	35.4717	0.00406775	38.5528	0.00425398	47.2433	0.00409418	65.3622	0.00411958	79.3533	0.00408695	92.4101	0.00408784	116.671	0.00407116	136.053	0.00408557	166.726	0.00407935	190.359	0.00422745	212.003	0.00432545	225.295	0.00408453	261.738	0.00408453	281.358	0.00408157	307.247	0.00408543	326.859	0.00406296	344.677	0.00382292	369.135	0.00408368	379.919	0.114594	416.143	0.132162	451.665	0.00408353	470.578	0.100368	534.388
0.00414267	35.121	0.00400005	37.1442	0.00424975	35.4016	0.00407606	38.4911	0.00426308	47.19	0.00410256	65.2864	0.00412821	79.2411	0.00409544	92.2838	0.00409623	116.54	0.00407952	135.91	0.00409391	166.6	0.00408767	190.208	0.00423646	211.862	0.00433492	225.208	0.00409284	261.634	0.00409291	281.268	0.00408991	307.151	0.00409385	326.788	0.0040712	344.616	0.00382999	369.04	0.00409204	379.871	0.113451	416.087	0.130461	451.595	0.00409192	470.536	0.100013	534.352
0.00415131	35.0621	0.00400005	37.1105	0.00425878	35.3511	0.00408433	38.4041	0.00427228	47.0833	0.00411103	65.2078	0.00413674	79.1625	0.00410389	92.1519	0.00410464	116.377	0.00408781	135.795	0.00410228	166.471	0.00409601	190.053	0.00424544	211.736	0.00434405	225.101	0.00410123	261.555	0.00410135	281.212	0.00409826	307.084	0.00410231	326.716	0.0040796	344.573	0.00383734	369.006	0.00410034	379.795	0.112496	415.986	0.128704	451.499	0.00410033	470.516	0.100003	534.352
0.00415992	35.0256	0.004	37.0993	0.00426789	35.3118	0.00409272	38.3087	0.00428135	47.0469	0.00411946	65.1012	0.00414534	79.0896	0.00411233	92.0368	0.00411311	116.259	0.00409618	135.641	0.00411073	166.342	0.00410445	189.919	0.00425449	211.582	0.00435322	224.897	0.00410968	261.449	0.00410992	281.125	0.00410667	307.006	0.00411063	326.648	0.00408839	344.489	0.00384502	368.953	0.00410875	379.748	0.111246	415.91	0.127088	451.41	0.00410875	470.505	0.099999	534.338
0.00416859	34.9526	0.00399989	37.1245	0.00427701	35.2837	0.00410112	38.2582	0.00429052	46.9739	0.00412804	65.0339	0.00415389	78.9998	0.00412075	91.9471	0.00412148	116.141	0.0041046	135.548	0.00411921	166.196	0.00411291	189.815	0.00426363	211.461	0.00436272	224.762	0.00411818	261.339	0.00411824	281.027	0.00411514	306.949	0.00411907	326.558	0.00409678	344.439	0.00385224	368.885	0.00411726	379.675	0.110344	415.848	0.125322	451.323	0.00411753	470.485	0.100019	534.355
0.00417732	34.9274	0.00399995	37.1358	0.00428618	35.2388	0.00410956	38.2133	0.00429967	46.9262	0.00413659	64.9806	0.00416256	78.9408	0.00412916	91.8488	0.00413001	115.992	0.00411304	135.447	0.00412764	166.084	0.00412142	189.706	0.00427272	211.326	0.00437252	224.653	0.00412666	261.213	0.00412681	280.906	0.00412363	306.874	0.00412761	326.471	0.00410517	344.397	0.00385966	368.815	0.0041258	379.627	0.109103	415.789	0.123855	451.241	0.00412628	470.485	0.100013	534.355
0.00418604	34.874	0.00400002	37.1498	0.00429531	35.1771	0.00411802	38.1488	0.00430893	46.8252	0.00414511	64.8683	0.00417122	78.8174	0.00413767	91.7394	0.00413856	115.877	0.0041215	135.349	0.00413616	165.986	0.00412989	189.565	0.00428178	211.209	0.00438235	224.518	0.00413519	261.126	0.00413531	280.85	0.00413216	306.775	0.00413618	326.426	0.00411364	344.329	0.00386713	368.762	0.00413444	379.593	0.108317	415.772	0.122617	451.182	0.00413479	470.396	0.099984	534.338
0.00419472	34.8123	0.00400003	37.1666	0.00430463	35.1575	0.00412649	38.0758	0.0043184	46.7382	0.0041537	64.7954	0.00417992	78.75	0.00414637	91.6692	0.00414723	115.768	0.00413018	135.192	0.00414479	165.859	0.00413842	189.422	0.00429087	211.11	0.00439223	224.378	0.00414372	261.033	0.00414382	280.741	0.00414072	306.714	0.00414473	326.323	0.0041221	344.265	0.00387475	368.664	0.00414288	379.565	0.107072	415.694	0.120901	451.039	0.00414336	470.41	0.100064	534.343
0.00420348	34.7506	0.00399998	37.1386	0.00431395	35.1098	0.00413497	38	0.00432792	46.668	0.00416238	64.7252	0.00418873	78.6013	0.00415524	91.5907	0.00415588	115.667	0.00413911	135.063	0.00415343	165.691	0.004147	189.254	0.00430017	210.959	0.00440213	224.302	0.00415229	260.859	0.00415238	280.631	0.00414927	306.596	0.00415336	326.258	0.00413061	344.186	0.00388283	368.633	0.00415144	379.467	0.104642	415.573	0.119003	450.933	0.00415193	470.353	0.10013	534.327
0.00421246	34.7085	0.00399994	37.1694	0.00432331	35.0564	0.00414357	37.9271	0.00433717	46.6091	0.00417108	64.5849	0.00419748	78.461	0.00416361	91.4644	0.00416445	115.557	0.00414771	134.908	0.00416211	165.545	0.00415565	189.116	0.00430968	210.799	0.0044116	224.175	0.00416101	260.775	0.00416108	280.55	0.00415797	306.523	0.00416197	326.182	0.00413912	344.116	0.00389025	368.594	0.0041601	379.383	0.105396	415.668	0.117694	450.834	0.00416058	470.331	0.100028	534.352
0.00422135	34.6524	0.00399992	37.1217	0.00433274	34.9891	0.00415224	37.8345	0.00434628	46.5698	0.00433911	63.0331	0.00420624	78.3937	0.00417235	91.355	0.00417315	115.434	0.00415635	134.779	0.00417073	165.427	0.00416431	188.982	0.00431954	210.709	0.00442153	224.041	0.00416967	260.691	0.00416983	280.468	0.00416719	306.442	0.00417061	326.132	0.00414773	344.057	0.0038978	368.529	0.0041688	379.313	0.105109	415.604	0.116305	450.736	0.00416926	470.311	0.099956	534.327
0.00423033	34.6215	0.00399997	37.1105	0.00434199	34.9049	0.00416088	37.7391	0.00435563	46.5165	0.00454715	61.2765	0.00421516	78.2926	0.00418104	91.2315	0.0041819	115.282	0.00416498	134.667	0.00417947	165.329	0.004173	188.855	0.00432887	210.555	0.00443135	223.915	0.00417838	260.59	0.00417863	280.376	0.00417589	306.338	0.00417933	326.098	0.00415636	343.987	0.00390533	368.484	0.00417756	379.265	0.103749	415.528	0.115093	450.66	0.00417796	470.3	0.099969	534.343
0.00423923	34.5626	0.00400008	37.0937	0.00435129	34.8011	0.00416959	37.6998	0.00436529	46.452	0.00455749	61.1811	0.00422408	78.2141	0.0041898	91.108	0.00419059	115.156	0.00417369	134.6	0.00418822	165.197	0.00418169	188.743	0.00433815	210.403	0.00444125	223.794	0.00418708	260.483	0.00418727	280.348	0.00418461	306.298	0.00418806	326.022	0.00416505	343.934	0.0039131	368.394	0.00418622	379.22	0.102358	415.402	0.113328	450.568	0.00418669	470.286	0.100026	534.352
0.00424823	34.4952	0.00400003	37.0909	0.0043607	34.7758	0.00417821	37.6605	0.00437507	46.3818	0.0045679	61.0829	0.00423306	78.1439	0.00419865	91.0351	0.00419942	115.058	0.00418239	134.465	0.00419697	165.054	0.00419041	188.648	0.00434735	210.277	0.00445105	223.645	0.00419585	260.346	0.004196	280.216	0.00419338	306.231	0.00419688	325.935	0.00417378	343.855	0.00392086	368.366	0.00419497	379.195	0.100232	415.259	0.11226	450.498	0.00419549	470.272	0.10003	534.329
0.00425729	34.4475	0.00399998	37.0937	0.00437029	34.7337	0.00418676	37.61	0.00438477	46.2752	0.00457842	61.0296	0.00424205	78.0513	0.00420744	90.9481	0.00420822	114.954	0.00419113	134.322	0.00420582	164.967	0.00419923	188.502	0.00435675	210.198	0.0044609	223.513	0.00420468	260.253	0.00420481	280.16	0.00420221	306.155	0.00420573	325.899	0.0041824	343.805	0.00392856	368.335	0.00420378	379.133	0.099984	415.264	0.111752	450.43	0.00420437	470.238	0.0998383	534.324
0.00426636	34.3858	0.00399998	37.0937	0.00438007	34.7113	0.00419567	37.5482	0.00439435	46.2163	0.0045889	60.9398	0.00425105	77.984	0.0042163	90.8583	0.00421708	114.772	0.00419995	134.195	0.00421468	164.866	0.00420854	188.339	0.00436641	210.041	0.00447085	223.39	0.00421352	260.172	0.00421368	280.05	0.00421097	306.091	0.00421461	325.82	0.00419115	343.751	0.00393625	368.279	0.00421265	379.057	0.100001	415.276	0.110027	450.36	0.00421315	470.219	0.0998044	534.329
0.00427546	34.3269	0.004	37.0965	0.00438978	34.658	0.00420454	37.5005	0.00440393	46.1489	0.0045995	60.8332	0.00426	77.8352	0.00422511	90.7573	0.00422604	114.699	0.00420877	134.072	0.00422349	164.709	0.00421754	188.196	0.00437612	209.862	0.00448093	223.278	0.00422247	260.06	0.00422262	279.997	0.00421989	306.007	0.00422351	325.775	0.0042	343.698	0.0039437	368.22	0.00422155	379.043	0.099992	415.284	0.109322	450.326	0.00422199	470.191	0.0998333	534.349
0.00428464	34.282	0.00400002	37.0965	0.00439939	34.6271	0.00421338	37.4444	0.00441365	46.0984	0.00461006	60.7406	0.00426922	77.737	0.00423415	90.6506	0.00423503	114.598	0.00421765	133.935	0.0042325	164.583	0.00422645	188.075	0.00438581	209.758	0.00449111	223.157	0.00423135	259.97	0.00423151	279.93	0.00422879	305.959	0.00423232	325.677	0.00420884	343.619	0.00395174	368.17	0.00423048	378.987	0.09999	415.273	0.107608	450.164	0.00423091	470.123	0.099968	534.335
0.00429384	34.2202	0.00400003	37.0993	0.00440902	34.5962	0.00422228	37.3771	0.00442337	46.0086	0.00462069	60.6592	0.00427833	77.6753	0.00424315	90.5468	0.00424405	114.469	0.00422656	133.797	0.00424158	164.409	0.00423539	187.952	0.00439541	209.685	0.00450122	223.036	0.00424036	259.869	0.00424047	279.817	0.00423777	305.872	0.00424131	325.624	0.00421768	343.569	0.00395955	368.142	0.00423946	378.937	0.1	415.259	0.105822	450.08	0.00423997	470.034	0.099981	534.358
0.00430313	34.1781	0.00399998	37.1049	0.00441866	34.5289	0.00423112	37.2985	0.00443317	45.9384	0.00463139	60.5638	0.00428748	77.5659	0.00425222	90.4262	0.00425304	114.32	0.00423558	133.727	0.00425118	164.251	0.00424437	187.8	0.00440505	209.547	0.00451127	222.935	0.00424937	259.768	0.0042495	279.728	0.00424681	305.816	0.00425044	325.548	0.00422663	343.507	0.00396739	368.06	0.00424849	378.889	0.099986	415.27	0.105923	450.088	0.00424897	470.003	0.099998	534.349
0.00431245	34.1501	0.00399995	37.1021	0.00442844	34.4672	0.00424014	37.2424	0.00444306	45.8767	0.00464218	60.4768	0.00429664	77.4536	0.00426125	90.3083	0.00426201	114.219	0.00424454	133.617	0.00426063	164.136	0.00425345	187.702	0.00441474	209.39	0.00452149	222.795	0.00425845	259.65	0.00425862	279.587	0.0042559	305.737	0.00425952	325.436	0.00423557	343.429	0.00397529	367.959	0.00425755	378.83	0.099994	415.278	0.105247	450.018	0.00425804	470.008	0.099992	534.352
0.00432178	34.0855	0.00399997	37.0796	0.00443833	34.4167	0.00424921	37.1807	0.0044529	45.815	0.004653	60.3954	0.00430593	77.3694	0.00427024	90.2381	0.00427106	114.095	0.00425358	133.511	0.0042698	164.024	0.00426252	187.562	0.0044245	209.27	0.00453172	222.649	0.00426752	259.555	0.00426769	279.481	0.00426501	305.642	0.00426854	325.388	0.00424455	343.344	0.00398319	367.906	0.00426663	378.766	0.099995	415.278	0.103823	449.88	0.00426716	469.966	0.0999231	534.36
0.00433103	34.0434	0.004	37.1049	0.00444828	34.3353	0.0042584	37.1161	0.00446285	45.7504	0.00466385	60.2972	0.00431526	77.3049	0.00427941	90.1259	0.00428025	113.966	0.00426263	133.34	0.00427895	163.923	0.00427161	187.43	0.00443431	209.157	0.00454203	222.528	0.00427683	259.47	0.00427679	279.422	0.00427402	305.594	0.00427778	325.298	0.00425356	343.305	0.00399114	367.83	0.00427566	378.715	0.099989	415.287	0.102236	449.76	0.00427617	469.963	0.0999161	534.329
0.00434028	33.9733	0.00399998	37.0993	0.00445816	34.2792	0.00426741	37.0572	0.00447279	45.7055	0.00467462	60.1906	0.00432462	77.2011	0.00428861	90.0586	0.00428956	113.888	0.00427179	133.213	0.00428811	163.833	0.00428075	187.312	0.00444417	208.972	0.00455232	222.354	0.00428638	259.367	0.00428589	279.343	0.00428304	305.524	0.0042873	325.231	0.00426272	343.235	0.0039991	367.746	0.00428488	378.67	0.099987	415.276	0.100246	449.684	0.00428533	469.93	0.100163	534.36
0.00434972	33.9031	0.00399998	37.0852	0.00446806	34.2286	0.00427645	36.9983	0.00448284	45.6214	0.0046856	60.1036	0.00433399	77.1225	0.00429786	89.9519	0.00429886	113.767	0.00428086	133.073	0.00429742	163.702	0.00428986	187.177	0.00445407	208.835	0.00456273	222.245	0.00429551	259.218	0.00429511	279.256	0.00429238	305.423	0.00429653	325.209	0.00427181	343.193	0.0040071	367.724	0.00429402	378.625	0.099996	415.267	0.099994	449.636	0.00429452	469.924	0.100036	534.343
0.00435925	33.8667	0.00399998	37.0881	0.00447806	34.1725	0.00428556	36.9562	0.00449295	45.5372	0.00469667	60.0503	0.00434328	76.9934	0.0043071	89.8116	0.00430797	113.663	0.00429004	132.947	0.00430665	163.511	0.0042991	187.026	0.00446401	208.728	0.00457312	222.152	0.00430482	259.142	0.00430441	279.192	0.00430157	305.375	0.004306	325.122	0.00428093	343.072	0.00401521	367.659	0.00430328	378.586	0.099988	415.298	0.099992	449.65	0.00430383	469.893	0.0988787	534.242
0.0043688	33.8246	0.00399998	37.1021	0.00448811	34.108	0.00429479	36.9	0.00450308	45.4334	0.00470772	59.9436	0.00435254	76.884	0.00431648	89.705	0.00431734	113.526	0.00429919	132.854	0.00431596	163.373	0.00430847	186.891	0.00447393	208.624	0.00458367	222.04	0.00431419	259.072	0.00431373	279.107	0.00431092	305.299	0.00431542	325.06	0.00429023	343.039	0.0040233	367.631	0.00431302	378.524	0.099986	415.298	0.099999	449.659	0.00431315	469.871	0.0988826	534.29
0.00437848	33.7741	0.00399998	37.0937	0.00449826	34.0715	0.00430419	36.8467	0.00451325	45.3969	0.00471881	59.8538	0.00436201	76.8082	0.00432584	89.5647	0.00432674	113.394	0.00430854	132.773	0.00432533	163.227	0.0043179	186.784	0.00448396	208.532	0.00459417	221.953	0.00432356	259.002	0.00432307	279.046	0.00432033	305.19	0.00432466	324.981	0.00429985	342.977	0.00403138	367.586	0.00432266	378.468	0.100002	415.298	0.1	449.659	0.00432268	469.862	0.0995718	534.332
0.00438818	33.7067	0.004	37.1077	0.0045084	34.0154	0.00431352	36.8074	0.00452337	45.3688	0.00472997	59.7837	0.00437174	76.7184	0.00433516	89.5114	0.00433608	113.293	0.00431796	132.68	0.00433471	163.143	0.00432717	186.633	0.0044941	208.394	0.00460479	221.824	0.00433292	258.918	0.0043324	278.984	0.00432955	305.137	0.00433396	324.939	0.00430917	342.898	0.00403951	367.569	0.00433202	378.423	0.099993	415.304	0.099988	449.645	0.00433229	469.876	0.100248	534.428
0.00439773	33.6562	0.00399998	37.1189	0.00451857	33.9789	0.00432285	36.7148	0.00453358	45.2902	0.00474093	59.649	0.00438145	76.6118	0.00434443	89.4047	0.00434535	113.139	0.00432734	132.515	0.00434395	163.025	0.00433638	186.507	0.00450422	208.243	0.0046154	221.686	0.00434214	258.78	0.00434169	278.886	0.00433885	305.097	0.0043432	324.894	0.00431861	342.808	0.00404767	367.468	0.00434124	378.373	0.099988	415.304	0.099996	449.631	0.00434163	469.798	0.101163	534.445
0.00440738	33.6113	0.00399998	37.1021	0.00452868	33.934	0.00433199	36.6784	0.00454393	45.1864	0.00475238	59.576	0.00439115	76.5304	0.00435383	89.3121	0.0043547	113.04	0.00433661	132.372	0.0043533	162.899	0.00434567	186.349	0.00451439	208.077	0.00462597	221.532	0.00435146	258.685	0.00435099	278.802	0.00434815	305.044	0.00435256	324.841	0.00432796	342.755	0.00405591	367.446	0.00435049	378.333	0.099994	415.259	0.1	449.608	0.00435091	469.806	0.10056	534.321
0.00441714	33.5552	0.00399998	37.0881	0.00453908	33.8807	0.00434133	36.6363	0.00455425	45.1219	0.00476381	59.489	0.00440075	76.4013	0.00436331	89.2364	0.00436411	112.911	0.0043458	132.223	0.00436277	162.798	0.0043551	186.251	0.00452452	207.937	0.00463695	221.367	0.00436097	258.564	0.00436045	278.726	0.00435772	304.954	0.00436209	324.76	0.00433725	342.716	0.00406405	367.407	0.00435998	378.291	0.099998	415.264	0.099989	449.586	0.00436051	469.781	0.0975781	534.001
0.00442684	33.4794	0.00399998	37.0909	0.00454938	33.7993	0.00435066	36.5549	0.00456475	45.0461	0.00477523	59.3992	0.00441042	76.3115	0.0043729	89.1354	0.00437376	112.779	0.00435521	132.102	0.00437243	162.632	0.00436468	186.128	0.00453484	207.81	0.0046482	221.218	0.00437063	258.457	0.00437008	278.591	0.00436717	304.887	0.00437172	324.706	0.00434643	342.685	0.00407239	367.336	0.00436962	378.261	0.099987	415.259	0.099993	449.631	0.0043703	469.725	0.0933184	533.544
0.0044367	33.4514	0.004	37.1105	0.00455973	33.76	0.00436019	36.5156	0.00457511	44.9816	0.00478652	59.3038	0.00442016	76.2217	0.0043826	88.9726	0.0043835	112.704	0.00436475	131.984	0.00438224	162.47	0.0043743	185.99	0.00454535	207.676	0.00465918	221.134	0.0043803	258.354	0.00437984	278.479	0.00437694	304.78	0.00438139	324.642	0.0043558	342.654	0.00408072	367.303	0.00437936	378.151	0.09999	415.301	0.099995	449.639	0.00437997	469.683	0.0891019	533.182
0.00444652	33.3784	0.004	37.1301	0.00457015	33.7011	0.00436979	36.4595	0.00458562	44.889	0.00479798	59.2	0.00442989	76.146	0.0043923	88.8688	0.00439325	112.591	0.00437443	131.895	0.0043918	162.31	0.00438397	185.85	0.00455616	207.555	0.00467008	221.002	0.00439003	258.261	0.00438955	278.369	0.00438725	304.752	0.00439111	324.544	0.00436542	342.564	0.00408906	367.258	0.00438906	378.134	0.099996	415.273	0.099998	449.645	0.00438958	469.702	0.0849589	532.682
0.00445647	33.3279	0.00399998	37.0796	0.00458064	33.6394	0.00437951	36.3949	0.00459612	44.8385	0.00480954	59.1327	0.00443975	76.0141	0.00440195	88.779	0.00440284	112.448	0.00438422	131.796	0.00440145	162.209	0.00439362	185.732	0.00456659	207.471	0.00468092	220.915	0.00439959	258.196	0.00439912	278.319	0.00439686	304.62	0.00440071	324.504	0.00437518	342.497	0.00409742	367.196	0.00439866	378.103	0.099989	415.245	0.099987	449.622	0.00439918	469.683	0.0813954	532.36
0.00446642	33.2662	0.00399995	37.0909	0.00459109	33.5889	0.00438914	36.3276	0.00460672	44.7964	0.00482121	59.0569	0.00444963	75.9243	0.00441158	88.7004	0.00441252	112.283	0.00439387	131.664	0.00441112	162.105	0.00440329	185.569	0.00457699	207.331	0.00469188	220.817	0.00440925	258.081	0.00440878	278.226	0.00440655	304.595	0.00441036	324.451	0.00438487	342.43	0.00410585	367.115	0.00440824	378.07	0.099992	415.256	0.099992	449.631	0.00440882	469.632	0.0782124	532.006
0.0044764	33.2437	0.00399995	37.0965	0.0046017	33.5103	0.00439878	36.2603	0.00461747	44.7459	0.00483295	58.9755	0.00445953	75.8373	0.00442134	88.5797	0.00442225	112.21	0.00440346	131.513	0.00442093	161.984	0.004413	185.409	0.00458747	207.19	0.00470289	220.662	0.00441903	257.978	0.00441852	278.181	0.00441626	304.514	0.0044201	324.381	0.0043945	342.402	0.00411426	367.042	0.00441803	378.014	0.099989	415.273	0.099999	449.636	0.00441852	469.632	0.0753057	531.652
0.00448648	33.1932	0.00399998	37.0852	0.00461235	33.4766	0.00440853	36.1929	0.00462819	44.6336	0.00484463	58.9138	0.00446945	75.7784	0.00443121	88.4871	0.00443207	112.078	0.00441306	131.364	0.00443068	161.849	0.00442272	185.28	0.0045981	206.997	0.004714	220.502	0.00442885	257.927	0.00442825	278.111	0.00442595	304.416	0.00442986	324.339	0.00440412	342.329	0.00412273	366.941	0.00442772	377.963	0.099997	415.27	0.099985	449.622	0.00442836	469.63	0.0724464	531.358
0.00449652	33.1567	0.00399998	37.0824	0.00462304	33.4429	0.00441821	36.1648	0.00463893	44.5831	0.00485621	58.7567	0.0044795	75.6661	0.00444101	88.3945	0.0044419	111.926	0.0044228	131.232	0.0044405	161.757	0.00443317	185.176	0.00460876	206.901	0.00472516	220.356	0.00443857	257.857	0.00443807	278.044	0.00443571	304.365	0.00443975	324.246	0.00441376	342.211	0.00413117	366.868	0.00443764	377.91	0.099987	415.273	0.099993	449.65	0.00443819	469.627	0.0698002	531.1
0.00450664	33.0866	0.00399998	37.1189	0.00463366	33.3728	0.00442793	36.1228	0.00464952	44.4849	0.00486798	58.6697	0.00448956	75.5539	0.00445075	88.2851	0.0044518	111.823	0.00443266	131.103	0.0044503	161.549	0.00444306	185.07	0.00461932	206.747	0.00473631	220.216	0.00444832	257.705	0.004448	277.909	0.00444559	304.292	0.00444957	324.168	0.00442353	342.191	0.00413979	366.843	0.00444747	377.882	0.099991	415.29	0.100006	449.645	0.00444798	469.621	0.0678265	530.841
0.00451683	33.0304	0.00399997	37.1021	0.00464444	33.2774	0.0044377	36.0638	0.0046602	44.4091	0.00488	58.5743	0.00449964	75.4276	0.00446078	88.1476	0.0044617	111.693	0.00444253	131.016	0.00446024	161.434	0.00445291	184.918	0.00462999	206.621	0.00474759	220.095	0.00445835	257.571	0.00445794	277.87	0.00445555	304.233	0.00445947	324.097	0.00443333	342.143	0.00414848	366.761	0.00445738	377.826	0.099981	415.259	0.099988	449.65	0.00445788	469.613	0.0657294	530.586
0.00452714	32.9659	0.00399997	37.0712	0.00465528	33.2409	0.00444763	36.0386	0.00467135	44.3334	0.00489191	58.5013	0.00450981	75.3154	0.00447071	88.0157	0.00447163	111.598	0.0044524	130.893	0.00447043	161.288	0.00446277	184.764	0.00464074	206.525	0.00475889	219.969	0.0044683	257.467	0.00446788	277.789	0.00446548	304.157	0.00446949	324.064	0.0044432	342.084	0.00415714	366.716	0.00446728	377.778	0.099996	415.29	0.099996	449.622	0.00446788	469.585	0.0634433	530.334
0.00453741	32.893	0.00399995	37.0852	0.00466616	33.2044	0.00445752	35.9853	0.00468226	44.2885	0.00490393	58.434	0.00452	75.234	0.00448077	87.9315	0.00448165	111.48	0.00446231	130.789	0.00448089	161.179	0.00447277	184.663	0.00465153	206.393	0.0047702	219.888	0.00447834	257.352	0.00447776	277.73	0.00447545	304.068	0.00447946	323.977	0.00445307	342.031	0.00416571	366.674	0.00447736	377.699	0.099999	415.298	0.1	449.645	0.00447788	469.587	0.0614534	530.092
0.0045476	32.8649	0.00399997	37.0937	0.00467701	33.1595	0.00446742	35.9291	0.00469323	44.2211	0.00491591	58.3526	0.00453026	75.1274	0.00449083	87.8333	0.0044918	111.348	0.00447225	130.671	0.00449101	161.055	0.00448284	184.52	0.00466242	206.247	0.00478158	219.792	0.00448839	257.29	0.00448787	277.601	0.00448551	304.014	0.00448954	323.909	0.00446299	341.983	0.00417444	366.629	0.0044874	377.668	0.099987	415.278	0.099987	449.602	0.00448797	469.568	0.0596523	529.868
0.00455803	32.82	0.00399998	37.0965	0.00468799	33.1174	0.00447748	35.8562	0.00470422	44.1538	0.00492795	58.2431	0.00454048	75.0207	0.0045009	87.7379	0.00450197	111.222	0.00448223	130.491	0.00450108	160.926	0.00449299	184.34	0.00467329	206.127	0.00479308	219.624	0.00449845	257.214	0.00449794	277.516	0.00449557	303.922	0.00449964	323.848	0.00447297	341.882	0.00418307	366.576	0.00449747	377.629	0.099988	415.27	0.09998	449.605	0.00449806	469.531	0.0579468	529.671
0.00456842	32.7358	0.00399998	37.1498	0.00469901	33.0473	0.00448763	35.7944	0.00471525	44.0864	0.00494015	58.1421	0.00455081	74.9534	0.00451109	87.665	0.00451209	111.113	0.00449238	130.337	0.00451125	160.797	0.00450304	184.228	0.00468424	205.944	0.00480462	219.489	0.00450879	257.116	0.00450808	277.418	0.00450572	303.871	0.00450999	323.808	0.00448296	341.835	0.00419184	366.52	0.00450757	377.581	0.099998	415.264	0.099998	449.594	0.00450808	469.506	0.0562943	529.478
0.00457888	32.7274	0.00399997	37.1021	0.00471014	33.022	0.00449764	35.7018	0.00472639	44.0247	0.00495253	58.0299	0.00456113	74.8608	0.00452131	87.5555	0.00452223	111.014	0.0045026	130.25	0.00452141	160.651	0.00451319	184.093	0.00469517	205.812	0.00481619	219.332	0.00451949	257.018	0.00451828	277.312	0.0045159	303.804	0.00452059	323.721	0.00449307	341.795	0.00420064	366.483	0.00451781	377.525	0.1	415.259	0.099995	449.577	0.00451832	469.492	0.0547561	529.279
0.00458941	32.66	0.00399997	37.0796	0.00472117	32.9435	0.00450777	35.6345	0.00473774	43.9068	0.00496497	57.9373	0.00457162	74.7794	0.00453153	87.4012	0.00453241	110.866	0.00451268	130.101	0.00453169	160.503	0.00452339	183.987	0.00470633	205.672	0.00482782	219.206	0.00452981	256.953	0.00452858	277.247	0.00452618	303.745	0.00453081	323.643	0.00450319	341.731	0.0042095	366.427	0.00452804	377.514	0.099999	415.267	0.09999	449.65	0.00452855	469.486	0.0533086	529.048
0.00459992	32.5787	0.00399992	37.074	0.00473234	32.9014	0.00451792	35.5784	0.00474908	43.8451	0.00497718	57.8335	0.00458207	74.6812	0.00454184	87.2918	0.00454279	110.762	0.00452288	130.006	0.00454203	160.371	0.00453363	183.877	0.00471738	205.518	0.00483945	219.096	0.00454005	256.821	0.00453887	277.174	0.0045363	303.652	0.00454118	323.59	0.00451333	341.717	0.00421836	366.399	0.00453828	377.48	0.100007	415.259	0.09999	449.617	0.00453891	469.464	0.0519238	528.894
0.00461055	32.531	0.0039999	37.0937	0.00474356	32.8312	0.00452819	35.5279	0.00476025	43.7862	0.00498952	57.7801	0.00459265	74.5886	0.00455216	87.1683	0.00455313	110.652	0.00453307	129.897	0.00455232	160.225	0.00454397	183.706	0.00472853	205.406	0.00485124	218.981	0.00455032	256.709	0.00454914	277.076	0.00454665	303.602	0.00455166	323.528	0.0045238	341.661	0.00422733	366.326	0.00454893	377.433	0.099983	415.29	0.099997	449.636	0.0045492	469.453	0.0506009	528.759
0.00462129	32.4692	0.00399992	37.0965	0.00475491	32.7555	0.00453848	35.4998	0.00477161	43.7188	0.005002	57.7156	0.00460318	74.4343	0.00456254	87.0448	0.00456348	110.554	0.00454341	129.77	0.00456275	160.155	0.00455431	183.527	0.0047397	205.296	0.00486296	218.869	0.00456069	256.619	0.0045594	277.006	0.00455701	303.537	0.00456188	323.463	0.00453455	341.582	0.00423625	366.293	0.00455963	377.399	0.099981	415.273	0.099988	449.645	0.00455957	469.453	0.0493381	528.608
0.00463188	32.4131	0.00399998	37.0824	0.00476624	32.6993	0.00454878	35.4465	0.004783	43.6795	0.00501454	57.6034	0.0046138	74.3389	0.00457293	86.9466	0.0045739	110.411	0.00455375	129.63	0.0045731	160.031	0.00456469	183.414	0.00475098	205.147	0.00487481	218.737	0.00457112	256.493	0.00456982	276.921	0.0045675	303.445	0.00457233	323.424	0.00454479	341.548	0.0042452	366.208	0.00457007	377.368	0.100006	415.29	0.09997	449.58	0.00457045	469.45	0.0481485	528.456
0.00464268	32.3654	0.00399998	37.0937	0.0047776	32.6544	0.00455917	35.4156	0.00479444	43.5898	0.00502699	57.5248	0.00462451	74.1957	0.00458343	86.8484	0.0045844	110.29	0.00456411	129.481	0.00458358	159.877	0.00457515	183.285	0.00476229	205.027	0.0048867	218.631	0.00458161	256.398	0.00458037	276.806	0.00457792	303.377	0.0045828	323.373	0.00455512	341.484	0.00425425	366.175	0.00458054	377.329	0.100003	415.259	0.100006	449.594	0.00458112	469.433	0.0470117	528.254
0.00465344	32.3261	0.00399995	37.1526	0.00478929	32.6095	0.00456955	35.3651	0.00480594	43.5112	0.00503981	57.4125	0.00463517	74.12	0.00459394	86.7698	0.00459487	110.153	0.00457465	129.375	0.00459398	159.734	0.0045856	183.153	0.00477366	204.926	0.00489872	218.468	0.00459204	256.291	0.0045909	276.759	0.00458838	303.307	0.00459331	323.337	0.00456552	341.422	0.00426339	366.133	0.00459105	377.298	0.100007	415.27	0.099979	449.591	0.00459164	469.355	0.0459415	528.08
0.00466431	32.2728	0.00399994	37.1021	0.00480125	32.5618	0.00458064	35.3146	0.00481756	43.4382	0.0050525	57.3087	0.00464593	74.0526	0.00460454	86.6464	0.00460558	110.015	0.00458539	129.251	0.00460469	159.574	0.00459616	183.038	0.00478508	204.794	0.00491101	218.297	0.0046027	256.227	0.00460145	276.677	0.0045988	303.237	0.00460392	323.256	0.00457599	341.349	0.0042725	366.037	0.00460166	377.214	0.100004	415.284	0.099998	449.569	0.00460225	469.36	0.0448958	527.94
0.00467513	32.2139	0.00399994	37.0909	0.00481283	32.4805	0.00459124	35.2332	0.00482926	43.3653	0.00506532	57.2133	0.00465679	73.9656	0.00461519	86.5341	0.00461627	109.872	0.00459631	129.131	0.00461553	159.428	0.00460675	182.92	0.0047966	204.62	0.00492368	218.168	0.00461331	256.148	0.00461206	276.61	0.00460946	303.164	0.00461455	323.202	0.0045865	341.304	0.00428163	365.945	0.00461218	377.2	0.10001	415.27	0.1	449.583	0.00461282	469.34	0.0439213	527.808
0.00468621	32.1634	0.00399992	37.1077	0.00482444	32.4608	0.00460183	35.1799	0.00484081	43.2671	0.0050782	57.1319	0.00466771	73.8899	0.0046258	86.4219	0.00462674	109.78	0.00460683	128.996	0.00462614	159.29	0.00461736	182.791	0.00480834	204.457	0.00493579	218.064	0.00462398	256.061	0.0046227	276.551	0.00462035	303.091	0.00462518	323.138	0.00459707	341.223	0.00429072	365.891	0.00462289	377.107	0.100003	415.284	0.099989	449.605	0.00462347	469.329	0.0429797	527.744
0.00469713	32.1101	0.00399992	37.1189	0.00483606	32.4159	0.00461242	35.0845	0.00485263	43.2109	0.00509111	57.073	0.00467856	73.7973	0.00463661	86.3124	0.00463757	109.648	0.00461751	128.847	0.00463669	159.192	0.00462807	182.631	0.00482039	204.311	0.00494807	217.949	0.00463465	255.952	0.0046334	276.394	0.0046316	302.987	0.0046359	323.073	0.00460759	341.201	0.00429993	365.841	0.00463362	377.051	0.099994	415.259	0.099983	449.588	0.0046342	469.324	0.0420255	527.606
0.00470825	32.0343	0.00399992	37.1077	0.0048478	32.3598	0.00462306	35.0228	0.00486445	43.1576	0.0051041	56.9439	0.00468955	73.671	0.00464732	86.2058	0.00464837	109.541	0.00462826	128.74	0.00464747	159.06	0.0046388	182.497	0.00483211	204.174	0.00496019	217.789	0.00464542	255.856	0.00464419	276.341	0.00464233	302.923	0.00464671	322.983	0.00461819	341.139	0.0043093	365.785	0.0046444	377.04	0.100021	415.267	0.099993	449.58	0.00464494	469.329	0.041156	527.471
0.00471934	32.0034	0.00399994	37.0852	0.00485963	32.2644	0.00463373	34.9779	0.00487629	43.0903	0.00511718	56.8541	0.0047006	73.5279	0.00465818	86.0795	0.00465916	109.418	0.0046391	128.569	0.00465833	158.959	0.00464963	182.331	0.00484376	204.047	0.00497263	217.688	0.00465625	255.699	0.004655	276.245	0.00465307	302.864	0.00465749	322.927	0.00462899	341.08	0.00431863	365.734	0.00465521	376.978	0.100006	415.273	0.099993	449.605	0.00465578	469.268	0.0403284	527.351
0.00473048	31.9333	0.00399992	37.1498	0.00487147	32.197	0.00464453	34.9077	0.00488821	43.0173	0.00513028	56.7615	0.00471162	73.4381	0.00466904	85.9673	0.00466999	109.272	0.0046498	128.454	0.00466934	158.83	0.00466038	182.196	0.00485555	203.96	0.00498497	217.548	0.0046671	255.584	0.00466588	276.161	0.00466392	302.802	0.00466836	322.852	0.00463973	340.976	0.00432807	365.729	0.00466603	376.925	0.099998	415.253	0.099992	449.636	0.00466668	469.254	0.039528	527.132
0.0047417	31.8828	0.00399989	37.0796	0.00488331	32.1353	0.00465532	34.8516	0.00490014	42.9191	0.00514342	56.6437	0.00472268	73.2753	0.00467998	85.9084	0.00468101	109.16	0.00466053	128.325	0.00468029	158.634	0.00467126	182.056	0.00486734	203.823	0.0049974	217.424	0.00467806	255.494	0.00467674	276.054	0.00467491	302.754	0.00467926	322.804	0.00465045	340.954	0.00433736	365.681	0.00467687	376.852	0.100012	415.267	0.099984	449.65	0.00467762	469.245	0.0387577	527.028
0.00475299	31.8266	0.00399987	37.074	0.00489524	32.0932	0.00466625	34.8123	0.00491219	42.8321	0.00515679	56.5539	0.00473391	73.2052	0.00469096	85.7709	0.00469199	109.031	0.0046713	128.213	0.0046912	158.471	0.00468294	181.941	0.00487922	203.705	0.00500997	217.25	0.00468902	255.402	0.00468768	275.942	0.0046859	302.679	0.00469021	322.742	0.00466124	340.914	0.00434665	365.611	0.00468788	376.829	0.100004	415.259	0.099987	449.602	0.00468852	469.268	0.0380339	526.919
0.00476429	31.7677	0.00399987	37.0824	0.0049073	32.0567	0.00467707	34.7478	0.00492434	42.7676	0.00517015	56.4781	0.00474521	73.1238	0.0047019	85.6474	0.00470301	108.904	0.00468244	128.07	0.00470199	158.345	0.00469393	181.795	0.00489117	203.576	0.00502255	217.115	0.00469991	255.306	0.0046987	275.858	0.00469693	302.645	0.00470121	322.666	0.00467222	340.878	0.00435601	365.557	0.00469894	376.776	0.099999	415.256	0.099983	449.594	0.00469947	469.242	0.0373137	526.832
0.00477562	31.7312	0.0039999	37.0852	0.00491932	31.9894	0.00468795	34.7029	0.00493652	42.6918	0.00518347	56.3631	0.0047566	73.0424	0.00471305	85.566	0.00471407	108.806	0.00469338	127.966	0.00471318	158.252	0.00470502	181.646	0.00490314	203.371	0.0050352	217.012	0.00471111	255.211	0.00470976	275.779	0.0047079	302.555	0.00471238	322.593	0.00468316	340.83	0.00436553	365.524	0.00470998	376.742	0.100006	415.276	0.099999	449.645	0.00471049	469.214	0.0366322	526.742
0.00478712	31.6751	0.00399992	37.0796	0.00493148	31.9389	0.00469903	34.6608	0.00494868	42.6329	0.00519688	56.2817	0.00476781	72.9611	0.00472416	85.465	0.00472523	108.657	0.00470444	127.857	0.0047246	158.129	0.00471607	181.509	0.00491524	203.222	0.00504788	216.891	0.00472217	255.121	0.00472086	275.723	0.00471903	302.474	0.00472355	322.526	0.00469415	340.746	0.00437528	365.498	0.00472108	376.65	0.100016	415.312	0.1	449.617	0.00472173	469.22	0.0359736	526.635
0.00479858	31.5965	0.00399989	37.0768	0.00494369	31.9024	0.00471027	34.6243	0.00496096	42.5796	0.0052105	56.2003	0.00477918	72.8881	0.00473539	85.3303	0.00473633	108.539	0.00471549	127.697	0.00473631	158.008	0.00472715	181.346	0.00492727	203.096	0.00506065	216.745	0.00473339	255.017	0.00473211	275.634	0.00473019	302.429	0.00473467	322.478	0.00470515	340.673	0.00438495	365.445	0.00473223	376.639	0.099997	415.284	0.099966	449.611	0.00473292	469.209	0.0353414	526.543
0.00481014	31.5488	0.00399981	37.074	0.00495597	31.8266	0.00472137	34.557	0.00497327	42.5234	0.00522409	56.1049	0.0047906	72.7338	0.00474656	85.2124	0.00474768	108.433	0.00472664	127.556	0.00474753	157.884	0.00473839	181.214	0.00493942	202.987	0.00507349	216.605	0.0047446	254.93	0.00474338	275.58	0.00474143	302.322	0.00474588	322.45	0.00471631	340.634	0.0043946	365.383	0.00474341	376.582	0.100009	415.267	0.09998	449.605	0.00474413	469.22	0.034733	526.416
0.00482172	31.4871	0.00399974	37.1021	0.00496825	31.7817	0.00473245	34.4952	0.00498564	42.4673	0.00523782	56.0235	0.00480213	72.644	0.00475789	85.1198	0.00475903	108.337	0.00473783	127.424	0.0047588	157.736	0.00474976	181.099	0.0049517	202.877	0.00508634	216.492	0.0047559	254.826	0.00475457	275.502	0.00475265	302.246	0.00475719	322.346	0.00472739	340.564	0.0044042	365.313	0.00475473	376.56	0.100009	415.256	0.100006	449.622	0.00475536	469.183	0.0341311	526.262
0.00483337	31.4534	0.00399981	37.0684	0.00498063	31.7425	0.00474359	34.4082	0.00499813	42.3747	0.0052516	55.9309	0.00481371	72.5289	0.00476919	84.9739	0.00477038	108.166	0.00474908	127.315	0.00477015	157.517	0.00476102	180.993	0.00496396	202.737	0.00509944	216.33	0.00476751	254.68	0.00476585	275.406	0.00476401	302.173	0.00476885	322.288	0.00473862	340.496	0.0044139	365.229	0.00476619	376.543	0.099997	415.281	0.100002	449.645	0.00476665	469.167	0.0335578	526.2
0.0048451	31.3805	0.00399981	37.0768	0.00499301	31.6442	0.00475493	34.3437	0.00501062	42.2765	0.00526532	55.8131	0.0048253	72.4055	0.00478057	84.8589	0.00478174	108.046	0.00476045	127.206	0.00478155	157.371	0.00477231	180.81	0.00497634	202.656	0.00511245	216.195	0.00477941	254.607	0.00477726	275.328	0.00477537	302.064	0.00478071	322.265	0.00474989	340.46	0.00442364	365.195	0.00477758	376.51	0.10001	415.273	0.099977	449.622	0.00477806	469.133	0.0330059	526.063
0.00485684	31.3412	0.00399981	37.0993	0.00500553	31.5713	0.00476631	34.2792	0.00502328	42.1671	0.00527919	55.7205	0.00483697	72.2876	0.00479207	84.7663	0.00479306	107.919	0.00477174	127.054	0.00479308	157.264	0.00478375	180.678	0.00498878	202.493	0.00512555	216.074	0.00479079	254.521	0.00478872	275.255	0.0047868	301.983	0.00479214	322.215	0.00476118	340.409	0.00443349	365.131	0.00478891	376.467	0.099991	415.264	0.099985	449.597	0.00478962	469.113	0.0324772	525.922
0.00486867	31.2963	0.00399976	37.0796	0.00501812	31.518	0.00477772	34.2315	0.00503596	42.1166	0.00529325	55.6166	0.00484863	72.209	0.00480365	84.6961	0.00480469	107.785	0.00478318	126.88	0.00480462	157.149	0.0047952	180.558	0.00500125	202.296	0.00513861	215.94	0.00480236	254.372	0.00480026	275.128	0.00479819	301.938	0.00480365	322.144	0.00477254	340.339	0.00444332	365.078	0.00480042	376.442	0.100026	415.259	0.099997	449.636	0.00480121	469.11	0.0319501	525.807
0.00488057	31.1925	0.00399971	37.0852	0.00503071	31.4899	0.00478911	34.1641	0.00504857	42.0408	0.00530726	55.5521	0.0048605	72.1164	0.00481515	84.5698	0.00481628	107.658	0.00479462	126.776	0.0048161	157.068	0.00480674	180.409	0.00501381	202.148	0.00515185	215.833	0.00481392	254.307	0.00481179	275.027	0.0048098	301.859	0.00481517	322.119	0.0047843	340.258	0.00445317	365.013	0.00481248	376.403	0.1	415.264	0.099993	449.631	0.00481255	469.074	0.0314461	525.748
0.00489256	31.1476	0.00399968	37.1021	0.00504337	31.4254	0.00480061	34.0996	0.00506137	41.9875	0.00532141	55.4455	0.00487234	72.0182	0.00482674	84.466	0.00482791	107.563	0.00480617	126.65	0.00482775	156.925	0.00481835	180.263	0.00502634	202.016	0.00516521	215.712	0.00482553	254.212	0.00482334	274.94	0.00482146	301.786	0.00482681	322.01	0.00479607	340.218	0.00446309	364.988	0.00482425	376.35	0.100007	415.259	0.099982	449.636	0.00482418	469.054	0.0309643	525.642
0.00490444	31.1167	0.00399966	37.0796	0.0050561	31.3608	0.00481209	34.0659	0.00507413	41.9173	0.00533561	55.3781	0.00488417	71.9481	0.00483842	84.3397	0.00483954	107.448	0.00481777	126.526	0.0048394	156.762	0.00483001	180.123	0.00503905	201.895	0.00517856	215.592	0.00483716	254.108	0.00483491	274.859	0.00483297	301.733	0.00483849	321.951	0.00480774	340.159	0.00447313	364.946	0.00483599	376.31	0.100009	415.27	0.099996	449.636	0.00483653	469.018	0.0304916	525.563
0.00491654	31.0409	0.00399971	37.0768	0.00506889	31.3047	0.00482369	34.0042	0.00508719	41.85	0.00534971	55.2434	0.00489618	71.8162	0.0048502	84.1882	0.00485117	107.338	0.00482931	126.411	0.00485117	156.602	0.00484163	179.988	0.00505173	201.774	0.00519203	215.454	0.00484884	253.982	0.00484677	274.764	0.0048447	301.657	0.0048502	321.881	0.00481928	340.126	0.00448318	364.884	0.00484776	376.279	0.100002	415.276	0.100009	449.664	0.00484837	469.037	0.0300316	525.429
0.00492863	31.0157	0.00399976	37.0768	0.00508184	31.2486	0.0048355	33.9593	0.00510012	41.7742	0.00536412	55.1368	0.00490824	71.7292	0.00486195	84.09	0.00486294	107.159	0.00484109	126.285	0.00486294	156.448	0.00485345	179.842	0.00506457	201.643	0.00520559	215.311	0.0048606	253.884	0.00485852	274.688	0.00485647	301.623	0.00486199	321.802	0.00483101	340.058	0.00449321	364.842	0.00485954	376.243	0.100012	415.264	0.100024	449.65	0.00486027	469.007	0.0295955	525.319
0.00494083	30.9483	0.00399968	37.1105	0.00509481	31.1981	0.00484731	33.9031	0.00511318	41.6816	0.00537863	55.033	0.00492034	71.5777	0.00487386	83.975	0.00487493	107.013	0.00485267	126.131	0.00487474	156.299	0.00486523	179.721	0.00507738	201.53	0.00521951	215.154	0.00487249	253.799	0.00487037	274.615	0.00486845	301.579	0.00487394	321.771	0.00484257	340.019	0.00450325	364.774	0.00487135	376.181	0.100008	415.264	0.099945	449.653	0.00487206	468.987	0.0291588	525.19
0.00495305	30.9006	0.00399946	37.0909	0.00510777	31.0971	0.0048589	33.833	0.00512623	41.603	0.00539325	54.9488	0.00493233	71.4626	0.0048857	83.8739	0.00488704	106.906	0.00486459	125.94	0.0048867	156.159	0.00487703	179.547	0.00509035	201.401	0.00523371	215.014	0.00488453	253.69	0.00488217	274.553	0.00488031	301.531	0.00488582	321.735	0.00485435	339.974	0.00451347	364.713	0.00488319	376.15	0.100004	415.259	0.099983	449.645	0.00488384	469.007	0.0287408	525.103
0.00496547	30.8361	0.0039992	37.0909	0.00512085	31.0634	0.00487075	33.7797	0.00513927	41.5329	0.00540771	54.8758	0.00494457	71.3616	0.00489757	83.7954	0.00489942	106.786	0.00487643	125.836	0.00489874	156.063	0.00488895	179.416	0.00510363	201.219	0.00524742	214.885	0.00489644	253.58	0.00489407	274.486	0.00489227	301.45	0.00489774	321.642	0.00486611	339.929	0.00452366	364.699	0.00489515	376.083	0.099999	415.259	0.100036	449.653	0.0048957	468.945	0.0283341	524.994
0.0049777	30.7856	0.00399914	37.0263	0.00513402	31.0185	0.00488262	33.7123	0.00515265	41.4655	0.00542232	54.758	0.00495683	71.2578	0.00490973	83.6915	0.00491166	106.64	0.00488842	125.713	0.00491072	155.968	0.004901	179.295	0.00511718	201.045	0.00526127	214.753	0.00490838	253.488	0.00490607	274.385	0.00490489	301.34	0.00490966	321.583	0.00487805	339.876	0.00453402	364.643	0.00490718	376.002	0.100009	415.27	0.099988	449.653	0.00490786	468.95	0.0279156	524.907
0.00499007	30.7014	0.00399942	37.0628	0.00514724	30.9848	0.00489452	33.6253	0.00516593	41.4122	0.00543703	54.6542	0.00496922	71.168	0.00492177	83.5653	0.00492373	106.53	0.00490035	125.609	0.00492279	155.794	0.00491316	179.174	0.00513036	200.921	0.00527507	214.638	0.00492044	253.39	0.00491833	274.298	0.004917	301.236	0.00492187	321.55	0.0048901	339.851	0.00454424	364.629	0.0049193	375.962	0.100007	415.267	0.100015	449.659	0.00491998	468.931	0.0275258	524.789
0.00500263	30.6284	0.00399987	37.0937	0.00516054	30.9568	0.00490663	33.5832	0.00517931	41.3196	0.00545191	54.5616	0.00498152	71.0782	0.00493393	83.453	0.00493588	106.44	0.00491246	125.485	0.00493491	155.64	0.00492521	179	0.00514356	200.776	0.00528905	214.503	0.00493257	253.32	0.00493048	274.211	0.00492914	301.152	0.00493396	321.463	0.00490206	339.786	0.00455463	364.595	0.00493145	375.903	0.100001	415.27	0.099997	449.673	0.00493206	468.911	0.0271558	524.688
0.00501517	30.6116	0.00400003	37.0263	0.00517387	30.8557	0.00491865	33.5271	0.00519278	41.2635	0.00546684	54.4521	0.00499398	71.0136	0.00494609	83.265	0.00494809	106.281	0.00492456	125.362	0.00494709	155.488	0.0049372	178.843	0.00515687	200.644	0.00530304	214.351	0.00494479	253.213	0.00494252	274.104	0.00494142	301.102	0.00494621	321.44	0.00491403	339.705	0.00456502	364.55	0.00494359	375.884	0.100004	415.256	0.100012	449.673	0.00494425	468.869	0.0267882	524.545
0.00502783	30.5443	0.00399941	37.0403	0.00518723	30.8277	0.00493077	33.4486	0.00520625	41.1316	0.00548189	54.3707	0.00500651	70.8621	0.00495835	83.1752	0.00496039	106.137	0.00493666	125.185	0.00495936	155.311	0.00494942	178.697	0.00517015	200.498	0.00531714	214.225	0.00495707	253.075	0.00495471	274.028	0.00495361	301.02	0.00495845	321.333	0.00492611	339.657	0.00457542	364.491	0.00495572	375.85	0.100014	415.259	0.100017	449.636	0.00495638	468.908	0.026435	524.469
0.00504048	30.4853	0.00399779	37.0207	0.00520075	30.7603	0.00494308	33.4009	0.00521983	41.0615	0.00549692	54.2809	0.00501907	70.7274	0.00497072	83.0714	0.0049727	106.003	0.0049488	125.05	0.00497166	155.193	0.00496256	178.579	0.00518352	200.38	0.00533129	214.082	0.00496936	252.977	0.00496709	273.944	0.00496571	300.981	0.00497075	321.286	0.0049383	339.587	0.00458591	364.41	0.0049681	375.802	0.100006	415.245	0.100002	449.636	0.00496872	468.883	0.0260915	524.371
0.00505308	30.4376	0.00399637	37.0375	0.00521434	30.7098	0.00495518	33.3363	0.00523357	41.011	0.00551189	54.1715	0.00503165	70.6152	0.00498311	82.9592	0.00498509	105.862	0.00496118	124.938	0.00498415	155.062	0.00497498	178.425	0.00519705	200.254	0.00534548	213.961	0.00498169	252.89	0.00497948	273.849	0.00497812	300.888	0.00498313	321.224	0.00495052	339.542	0.00459648	364.345	0.00498053	375.704	0.099999	415.25	0.100004	449.617	0.0049812	468.861	0.0257579	524.239
0.00506578	30.3843	0.00399667	36.973	0.00522794	30.6116	0.00496749	33.2493	0.00524733	40.9464	0.00552718	54.0873	0.00504426	70.5226	0.00499555	82.8609	0.00499755	105.745	0.00497347	124.837	0.00499665	154.91	0.00498736	178.276	0.0052105	200.127	0.00535992	213.832	0.00499421	252.795	0.00499194	273.762	0.00499062	300.835	0.00499563	321.19	0.0049628	339.5	0.00460702	364.311	0.00499303	375.676	0.100023	415.259	0.100015	449.645	0.00499383	468.861	0.0254264	524.183
0.00507885	30.2945	0.00399944	36.9337	0.00524164	30.5443	0.00497988	33.2213	0.00526105	40.8622	0.00554268	54.0059	0.00505709	70.4524	0.00500804	82.7543	0.00501005	105.621	0.00498591	124.691	0.00500942	154.795	0.00499975	178.158	0.0052242	199.979	0.00537435	213.703	0.00500666	252.694	0.00500445	273.678	0.0050031	300.762	0.00500821	321.115	0.00497512	339.41	0.00461774	364.269	0.00500543	375.634	0.100012	415.27	0.100008	449.631	0.00500608	468.819	0.025109	524.084
0.00509193	30.2496	0.00400487	36.8551	0.00525539	30.4769	0.00499234	33.1792	0.00527493	40.8061	0.00555793	53.8993	0.00506994	70.371	0.00502061	82.6645	0.00502265	105.517	0.00499835	124.571	0.00502253	154.663	0.00501228	177.982	0.0052378	199.777	0.00538871	213.554	0.00501915	252.604	0.00501688	273.596	0.00501567	300.683	0.00502071	321.047	0.00498743	339.351	0.00462839	364.18	0.00501789	375.628	0.100001	415.284	0.100013	449.631	0.00501869	468.861	0.024798	523.955
0.00510478	30.2047	0.00401233	36.8187	0.00526926	30.4264	0.00500485	33.1371	0.00528893	40.6967	0.00557348	53.8067	0.00508285	70.2392	0.00503324	82.5354	0.00503525	105.394	0.00501077	124.411	0.00503515	154.464	0.00502487	177.839	0.00525158	199.639	0.00540333	213.448	0.00503185	252.489	0.0050294	273.518	0.00502828	300.63	0.00503337	320.983	0.00499998	339.323	0.00463912	364.126	0.00503054	375.614	0.099999	415.253	0.099987	449.617	0.00503124	468.861	0.0244941	523.88
0.00511784	30.157	0.00402049	36.7794	0.00528315	30.3955	0.00501744	33.0838	0.0053029	40.6349	0.00558903	53.7085	0.00509572	70.1578	0.00504589	82.4035	0.00504803	105.282	0.00502338	124.262	0.00504788	154.321	0.00503771	177.712	0.00526535	199.507	0.00541794	213.308	0.00504457	252.393	0.00504215	273.453	0.00504088	300.605	0.00504597	320.935	0.00501261	339.27	0.00464991	364.095	0.00504322	375.547	0.100019	415.281	0.100013	449.659	0.00504398	468.861	0.0241954	523.779
0.00513092	30.1009	0.00402836	36.7148	0.00529723	30.3647	0.00502998	32.9996	0.00531697	40.5395	0.00560472	53.5598	0.00510874	70.0652	0.00505871	82.2857	0.00506078	105.096	0.00503608	124.113	0.00506068	154.217	0.00505051	177.544	0.00527927	199.364	0.00543266	213.159	0.00505781	252.301	0.00505495	273.355	0.00505362	300.549	0.00505917	320.856	0.0050251	339.228	0.0046607	364.034	0.00505615	375.527	0.100008	415.27	0.100021	449.602	0.00505674	468.765	0.0239035	523.619
0.00514417	30.0307	0.00403651	36.6812	0.00531124	30.317	0.00504269	32.9519	0.00533114	40.4666	0.00562044	53.456	0.0051218	69.8716	0.00507151	82.151	0.00507357	104.964	0.00504895	123.998	0.00507346	154.068	0.00506309	177.432	0.00529333	199.252	0.00544748	213.033	0.00507094	252.186	0.00506776	273.268	0.0050665	300.467	0.00507246	320.792	0.00503776	339.155	0.0046715	363.997	0.00506889	375.488	0.099994	415.284	0.1	449.617	0.00506958	468.774	0.0236256	523.512
0.00515743	29.9381	0.00404467	36.5886	0.00532541	30.2412	0.00505538	32.8761	0.00534539	40.4133	0.00563634	53.3577	0.00513497	69.7509	0.0050844	82.0696	0.00508644	104.858	0.00506163	123.866	0.00508634	153.953	0.00507591	177.311	0.0053074	199.134	0.00546236	212.912	0.00508383	252.093	0.00508068	273.195	0.00507931	300.386	0.00508544	320.747	0.00505051	339.088	0.00468257	363.952	0.00508171	375.418	0.100004	415.259	0.100006	449.631	0.00508244	468.754	0.02335	523.411
0.00517074	29.8764	0.00405295	36.5521	0.0053396	30.1374	0.00506827	32.8032	0.00535975	40.3487	0.00565218	53.2483	0.00514822	69.692	0.00509741	81.9349	0.00509947	104.737	0.00507444	123.768	0.00509928	153.841	0.00508893	177.162	0.00532147	199.019	0.00547735	212.755	0.00509681	251.987	0.00509349	273.1	0.00509227	300.293	0.0050983	320.682	0.00506332	339.048	0.00469354	363.916	0.00509471	375.404	0.100032	415.264	0.10002	449.65	0.00509533	468.748	0.0230821	523.327
0.00518409	29.8315	0.00406119	36.51	0.00535392	30.0672	0.00508112	32.7246	0.00537412	40.2758	0.0056682	53.1838	0.00516153	69.5882	0.00511038	81.8227	0.0051125	104.594	0.00508738	123.6	0.00511237	153.675	0.00510186	177.014	0.00533558	198.865	0.00549233	212.626	0.00510989	251.883	0.0051065	273.049	0.00510524	300.209	0.0051113	320.688	0.00507653	339.031	0.00470469	363.868	0.0051083	375.367	0.100009	415.264	0.100001	449.65	0.0051084	468.734	0.0228171	523.189
0.00519759	29.7726	0.00406944	36.4511	0.00536826	30.0055	0.00509411	32.66	0.00538857	40.1776	0.00568434	53.094	0.00517489	69.4927	0.00512345	81.7329	0.0051256	104.496	0.00510032	123.434	0.0051255	153.518	0.00511496	176.868	0.00534991	198.651	0.00550746	212.502	0.00512295	251.787	0.00511967	272.937	0.00511834	300.142	0.00512442	320.584	0.00508984	339.012	0.00471567	363.846	0.00512164	375.367	0.10001	415.267	0.100003	449.664	0.00512148	468.74	0.0225601	523.128
0.00521118	29.7473	0.00407764	36.4202	0.00538271	29.9409	0.0051071	32.618	0.00540319	40.1074	0.00570054	52.9958	0.00518828	69.3552	0.00513669	81.6347	0.0051388	104.347	0.00511331	123.308	0.00513864	153.367	0.00512805	176.696	0.00536429	198.514	0.00552273	212.342	0.005136	251.706	0.00513284	272.847	0.00513144	300.06	0.00513758	320.486	0.00510285	338.939	0.00472675	363.795	0.00513476	375.334	0.100001	415.281	0.100015	449.625	0.00513539	468.734	0.0223085	523.018
0.00522471	29.6744	0.0040859	36.3641	0.00539718	29.9241	0.0051202	32.5674	0.00541776	40.0036	0.00571713	52.8751	0.00520175	69.257	0.00514983	81.5056	0.00515201	104.224	0.00512642	123.165	0.00515182	153.207	0.0051412	176.537	0.00537874	198.385	0.00553793	212.216	0.0051493	251.58	0.00514599	272.74	0.00514451	300.004	0.00515082	320.43	0.00511593	338.886	0.00473797	363.747	0.00514798	375.292	0.100001	415.29	0.099993	449.645	0.00514872	468.709	0.0220628	522.911
0.0052384	29.6154	0.0040944	36.3136	0.00541169	29.854	0.00513329	32.5394	0.00543245	39.9138	0.00573424	52.7685	0.00521529	69.1869	0.00516313	81.3849	0.00516537	104.067	0.00513964	123.05	0.0051651	153.083	0.00515448	176.441	0.00539322	198.23	0.0055533	212.092	0.00516257	251.487	0.00515927	272.642	0.00515775	299.906	0.00516414	320.391	0.0051291	338.821	0.00474924	363.747	0.00516124	375.258	0.100025	415.309	0.100018	449.594	0.00516198	468.695	0.0218231	522.81
0.00525216	29.5621	0.00410278	36.2603	0.00542647	29.8231	0.00514649	32.5085	0.00544734	39.8464	0.00575076	52.6787	0.00522887	69.0746	0.00517644	81.2559	0.00517869	103.923	0.00515339	122.921	0.0051785	152.949	0.0051678	176.298	0.00540769	198.129	0.00556926	211.983	0.00517601	251.417	0.00517261	272.595	0.00517135	299.847	0.00517751	320.351	0.00514218	338.74	0.0047605	363.666	0.00517467	375.188	0.100006	415.267	0.100002	449.631	0.00517529	468.709	0.0215852	522.729
0.00526687	29.506	0.00411122	36.221	0.00544129	29.7417	0.00515977	32.4271	0.00546215	39.8212	0.00576741	52.5692	0.00524266	68.9343	0.00519001	81.1408	0.00519205	103.794	0.00516713	122.769	0.00519205	152.817	0.00518124	176.158	0.00542241	198.048	0.00558538	211.817	0.00518936	251.296	0.00518605	272.527	0.00518476	299.788	0.005191	320.301	0.00515546	338.681	0.00477195	363.652	0.00518801	375.106	0.100008	415.267	0.100007	449.631	0.00518885	468.687	0.0213541	522.639
0.00528089	29.4246	0.00411967	36.1677	0.0054561	29.7052	0.00517323	32.3822	0.00547717	39.7145	0.00578406	52.4738	0.0052566	68.8053	0.00520346	81.0033	0.00520627	103.665	0.00518046	122.646	0.00520559	152.634	0.00519472	176.015	0.00543759	197.868	0.00560102	211.691	0.00520289	251.184	0.00519951	272.454	0.00519837	299.741	0.00520438	320.191	0.00516879	338.639	0.00478329	363.599	0.00520145	375.073	0.10001	415.278	0.100017	449.617	0.0052024	468.639	0.0211301	522.513
0.00529484	29.3741	0.00412815	36.0919	0.00547106	29.6351	0.00518664	32.3233	0.00549227	39.6753	0.00580083	52.4037	0.00527029	68.7042	0.00521706	80.8798	0.00522016	103.547	0.00519402	122.514	0.0052191	152.508	0.0052082	175.866	0.00545301	197.692	0.00561681	211.528	0.00521651	251.117	0.00521306	272.364	0.00521254	299.662	0.00521798	320.141	0.00518215	338.566	0.00479474	363.529	0.00521507	375.011	0.100026	415.273	0.100016	449.631	0.0052158	468.653	0.0208959	522.378
0.00530873	29.3376	0.00413664	36.0526	0.00548604	29.5846	0.00520005	32.183	0.00550731	39.5378	0.00581771	52.2718	0.0052843	68.6313	0.00523065	80.8069	0.00523382	103.413	0.00520755	122.348	0.00523267	152.359	0.00522182	175.731	0.00546789	197.54	0.00563253	211.394	0.00523007	250.979	0.00522671	272.216	0.00522616	299.626	0.00523169	320.079	0.00519575	338.501	0.00480628	363.481	0.00522873	374.961	0.099994	415.264	0.099979	449.594	0.00522941	468.631	0.0206775	522.275
0.00532297	29.2647	0.0041453	35.9768	0.00550112	29.5144	0.00521366	32.155	0.00552248	39.4844	0.00583471	52.1567	0.00529824	68.5078	0.00524436	80.7143	0.0052475	103.256	0.00522114	122.205	0.00524645	152.205	0.00523541	175.568	0.00548291	197.377	0.00564857	211.248	0.00524387	250.875	0.0052404	272.168	0.00523991	299.547	0.00524535	320.017	0.00520928	338.445	0.00481791	363.394	0.00524249	374.952	0.100028	415.256	0.100021	449.583	0.00524321	468.631	0.0204653	522.137
0.0053372	29.1833	0.004154	35.9768	0.00551627	29.4443	0.00522723	32.1129	0.00553774	39.4171	0.00585175	52.0557	0.00531231	68.3928	0.00525815	80.6077	0.00526127	103.127	0.00523481	122.101	0.00526022	152.062	0.00524929	175.439	0.00549789	197.276	0.00566444	211.122	0.00525757	250.744	0.00525412	272.078	0.00525373	299.485	0.0052592	319.953	0.0052228	338.386	0.00482954	363.332	0.00525624	374.947	0.100008	415.276	0.100002	449.574	0.00525702	468.647	0.0202575	522.095
0.00535154	29.1637	0.00416256	35.9207	0.00553155	29.3489	0.00524109	32.0231	0.00555318	39.3357	0.00586889	51.9631	0.00532646	68.317	0.00527209	80.4561	0.00527518	102.986	0.00524854	121.969	0.00527421	151.958	0.00526335	175.302	0.00551298	197.136	0.00568053	211.007	0.00527137	250.662	0.00526807	272.019	0.00526757	299.426	0.00527304	319.916	0.00523645	338.352	0.00484121	363.298	0.00526998	374.862	0.100011	415.27	0.100027	449.602	0.00527084	468.639	0.0200559	521.977
0.00536584	29.0795	0.00417127	35.8562	0.00554696	29.3124	0.00525486	31.995	0.00556867	39.2487	0.00588616	51.8565	0.00534065	68.1739	0.00528597	80.3046	0.0052891	102.877	0.00526249	121.832	0.00528815	151.812	0.00527796	175.167	0.0055284	196.996	0.00569674	210.819	0.00528527	250.603	0.00528192	271.935	0.00528128	299.37	0.00528687	319.849	0.0052502	338.307	0.004853	363.237	0.00528399	374.801	0.100008	415.287	0.100017	449.597	0.00528477	468.611	0.0198593	521.89
0.00538019	29.0149	0.00417996	35.8001	0.00556232	29.2535	0.00526865	31.8968	0.00558416	39.187	0.00590361	51.7835	0.00535487	68.0616	0.00529995	80.1671	0.00530324	102.753	0.00527629	121.703	0.005302	151.647	0.00529199	174.976	0.0055437	196.864	0.00571305	210.712	0.00529945	250.502	0.00529588	271.865	0.00529538	299.269	0.00530085	319.801	0.0052641	338.226	0.00486476	363.197	0.00529796	374.742	0.100025	415.276	0.100009	449.619	0.00529877	468.602	0.0196628	521.755
0.00539465	28.9757	0.00418867	35.772	0.0055778	29.2114	0.00528259	31.8715	0.00559976	39.1112	0.00592101	51.6741	0.00536936	67.9298	0.00531406	80.0352	0.00531734	102.63	0.00529017	121.588	0.0053161	151.461	0.00530591	174.859	0.00555905	196.701	0.00572938	210.594	0.00531358	250.382	0.00530986	271.789	0.00530938	299.182	0.00531502	319.737	0.00527799	338.17	0.0048766	363.155	0.00531211	374.716	0.100019	415.273	0.1	449.65	0.00531279	468.619	0.0194709	521.699
0.00540938	28.8999	0.00419745	35.7018	0.00559344	29.1552	0.00529655	31.8126	0.00561552	39.0355	0.00593859	51.5787	0.00538381	67.854	0.00532819	79.9258	0.00533146	102.504	0.0053042	121.414	0.00533072	151.332	0.00532014	174.727	0.00557457	196.566	0.00574574	210.406	0.00532759	250.286	0.00532399	271.677	0.00532357	299.126	0.00532944	319.669	0.0052919	338.131	0.00488849	363.127	0.0053262	374.672	0.100005	415.264	0.100003	449.636	0.00532691	468.591	0.0192829	521.618
0.00542408	28.8325	0.00420629	35.6401	0.00560909	29.1075	0.00531067	31.7621	0.0056313	38.9485	0.00595635	51.4833	0.00539831	67.753	0.00534237	79.8416	0.00534571	102.346	0.00531839	121.234	0.00534556	151.184	0.00533447	174.598	0.00559006	196.423	0.00576239	210.271	0.00534177	250.188	0.00533826	271.604	0.00533772	299.05	0.00534345	319.647	0.00530591	338.091	0.00490052	363.035	0.00534037	374.652	0.100018	415.264	0.100024	449.602	0.00534122	468.605	0.0190989	521.514
0.00543883	28.7764	0.00421518	35.5756	0.00562483	29.0486	0.00532493	31.6835	0.00564723	38.8559	0.00597411	51.3205	0.0054129	67.6379	0.00535676	79.735	0.00536006	102.217	0.00533271	121.142	0.00535986	151.08	0.00534882	174.426	0.00560582	196.235	0.00577908	210.19	0.0053561	250.076	0.00535263	271.539	0.005352	298.98	0.00535779	319.582	0.00532	338.066	0.00491258	362.981	0.00535458	374.604	0.100026	415.259	0.100013	449.631	0.00535553	468.58	0.0189191	521.34
0.0054536	28.7315	0.00422404	35.4774	0.00564064	28.9757	0.00533917	31.619	0.00566322	38.7857	0.00599208	51.242	0.00542756	67.5257	0.00537109	79.6171	0.00537432	102.06	0.00534711	120.987	0.00537421	150.92	0.0053632	174.261	0.00562164	196.131	0.00579569	210.027	0.00537054	249.983	0.00536697	271.444	0.00536636	298.902	0.00537213	319.515	0.00533424	338.044	0.00492463	362.945	0.00536904	374.576	0.100011	415.253	0.100003	449.664	0.00536988	468.572	0.0187393	521.222
0.00546852	28.6894	0.00423306	35.4746	0.00565672	28.9139	0.00535355	31.518	0.00567927	38.7184	0.00600998	51.1746	0.00544235	67.4527	0.00538558	79.488	0.0053888	101.951	0.00536147	120.886	0.00538869	150.774	0.00537744	174.126	0.00563739	195.988	0.00581264	209.887	0.00538558	249.879	0.00538135	271.34	0.00538077	298.831	0.00538721	319.459	0.00534854	337.99	0.00493676	362.925	0.00538358	374.551	0.100016	415.27	0.100005	449.636	0.0053843	468.583	0.0185657	521.138
0.00548354	28.6445	0.00424196	35.4325	0.00567289	28.8269	0.00536789	31.4955	0.00569544	38.6454	0.00602813	51.0371	0.0054572	67.29	0.00540009	79.3169	0.00540342	101.796	0.00537585	120.774	0.00540321	150.586	0.00539177	173.963	0.00565329	195.82	0.00582965	209.763	0.0054005	249.767	0.00539593	271.262	0.00539537	298.778	0.00540216	319.397	0.00536288	337.943	0.00494893	362.906	0.00539817	374.506	0.100011	415.267	0.100023	449.602	0.0053989	468.58	0.0183978	521.062
0.00549867	28.5632	0.00425101	35.3679	0.00568886	28.7652	0.00538225	31.4675	0.00571174	38.5388	0.00604628	50.9417	0.00547211	67.1805	0.00541471	79.2214	0.00541817	101.679	0.0053902	120.594	0.00541794	150.443	0.00540628	173.846	0.00566942	195.708	0.00584662	209.682	0.00541506	249.652	0.00541049	271.177	0.00540985	298.725	0.00541677	319.321	0.0053773	337.906	0.0049612	362.858	0.00541272	374.469	0.100011	415.264	0.100004	449.611	0.00541342	468.566	0.018228	520.947
0.00551393	28.4874	0.00426009	35.3258	0.00570506	28.7007	0.00539665	31.3664	0.0057282	38.4434	0.00606465	50.8351	0.00548712	67.0935	0.00542944	79.098	0.00543289	101.544	0.00540462	120.457	0.00543275	150.28	0.00542155	173.742	0.00568544	195.57	0.00586373	209.494	0.00542982	249.548	0.00542511	271.054	0.00542461	298.677	0.00543148	319.257	0.00539182	337.875	0.00497364	362.83	0.00542723	374.453	0.100022	415.25	0.100003	449.617	0.00542817	468.572	0.0180636	520.857
0.00552899	28.4257	0.00426914	35.295	0.00572135	28.6305	0.00541137	31.3721	0.00574462	38.362	0.0060831	50.7537	0.00550231	66.9645	0.00544416	78.9885	0.0054476	101.443	0.00541953	120.277	0.00544742	150.162	0.00543712	173.615	0.00570174	195.438	0.0058809	209.362	0.00544455	249.447	0.00543984	271.015	0.00543928	298.621	0.00544624	319.218	0.00540684	337.794	0.00498601	362.779	0.00544209	374.416	0.100009	415.27	0.10003	449.605	0.00544295	468.563	0.017902	520.759
0.00554413	28.3695	0.00427828	35.2529	0.00573783	28.5968	0.00542676	31.2682	0.0057611	38.2834	0.00610177	50.6415	0.00551742	66.841	0.00545908	78.91	0.00546245	101.297	0.0054349	120.159	0.0054623	150.055	0.00545212	173.461	0.00571798	195.281	0.00589831	209.23	0.00545944	249.385	0.00545467	270.931	0.00545414	298.523	0.00546123	319.142	0.00542188	337.729	0.00499848	362.765	0.00545697	374.391	0.100017	415.264	0.100003	449.631	0.00545786	468.563	0.0177424	520.703
0.00555976	28.319	0.00428741	35.208	0.0057544	28.5491	0.00544212	31.1897	0.00577778	38.2385	0.00612029	50.518	0.00553275	66.7512	0.00547402	78.7837	0.00547741	101.12	0.00545024	120.058	0.00547726	149.876	0.00546582	173.312	0.00573441	195.093	0.00591579	209.076	0.00547438	249.259	0.00546953	270.829	0.00546902	298.458	0.00547612	319.083	0.00543673	337.656	0.005011	362.684	0.00547205	374.377	0.100019	415.273	0.100018	449.631	0.00547372	468.566	0.0175861	520.619
0.00557522	28.2629	0.00429668	35.149	0.00577111	28.493	0.00545676	31.1448	0.00579445	38.1993	0.00613892	50.4198	0.00554813	66.6361	0.00548908	78.635	0.00549254	100.985	0.00546475	119.949	0.00549227	149.722	0.00547909	173.141	0.0057508	194.956	0.00593338	208.916	0.00548935	249.138	0.00548468	270.757	0.00548393	298.382	0.00549119	319.032	0.00545146	337.628	0.00502364	362.639	0.005487	374.366	0.100004	415.259	0.100008	449.605	0.00548878	468.569	0.0174344	520.498
0.00559087	28.2012	0.00430595	35.1098	0.00578761	28.4369	0.00547016	31.0858	0.00581132	38.0982	0.00615786	50.3412	0.00556344	66.5576	0.00550415	78.4919	0.00550767	100.851	0.00547834	119.817	0.00550746	149.567	0.00549451	173.029	0.00576745	194.787	0.005951	208.781	0.00550449	249.065	0.0054997	270.681	0.00549898	298.352	0.00550624	318.974	0.00546639	337.525	0.00503618	362.611	0.00550194	374.301	0.100017	415.264	0.100032	449.659	0.00550385	468.563	0.0172822	520.392
0.00560642	28.1142	0.00431526	35.0761	0.00580434	28.3752	0.00548405	31.0129	0.00582829	38.0056	0.00617707	50.2149	0.00557893	66.4425	0.00551943	78.3488	0.00552285	100.719	0.00549432	119.671	0.00552273	149.41	0.00551371	172.894	0.00578409	194.681	0.00596929	208.658	0.00551971	248.953	0.00551481	270.63	0.00551423	298.29	0.00552145	318.903	0.00548143	337.468	0.00504882	362.549	0.00551709	374.251	0.100008	415.256	0.100009	449.653	0.00551898	468.563	0.0171369	520.277
0.00562215	28.0553	0.00432453	34.9891	0.00582137	28.2657	0.00550061	30.9736	0.00584532	37.9102	0.00619632	50.142	0.00559456	66.2994	0.00553462	78.2562	0.00553808	100.595	0.00551402	119.539	0.00553783	149.261	0.00553394	172.869	0.0058009	194.557	0.0059877	208.509	0.00553498	248.877	0.00553024	270.487	0.00552963	298.214	0.00553676	318.856	0.00549641	337.424	0.00506165	362.499	0.00553247	374.175	0.100018	415.273	0.100019	449.631	0.00553428	468.555	0.0169879	520.153
0.00563806	28.0132	0.00433394	34.8909	0.00583833	28.2433	0.00552065	30.9511	0.00586232	37.8429	0.00621539	50.0241	0.00561029	66.2068	0.00554988	78.1383	0.00555333	100.486	0.00553449	119.497	0.00555321	149.135	0.00554871	172.833	0.00581838	194.428	0.00600572	208.428	0.00555034	248.776	0.00554557	270.406	0.00554533	298.105	0.00555216	318.816	0.00551155	337.37	0.00507455	362.409	0.00554779	374.119	0.100093	415.245	0.100009	449.65	0.00554979	468.558	0.0168468	520.004
0.00565397	27.9486	0.00434328	34.8628	0.00585538	28.1647	0.00553971	30.9315	0.00587972	37.7026	0.00623476	49.9091	0.0056262	66.0581	0.00556539	78.0457	0.00556889	100.334	0.00554927	119.469	0.0055688	148.984	0.00555466	172.833	0.00583584	194.285	0.00602402	208.276	0.00556564	248.642	0.00556102	270.338	0.00556102	298.02	0.00556753	318.721	0.00552676	337.303	0.00508751	362.398	0.00556322	374.085	0.10006	415.267	0.100017	449.664	0.00556508	468.546	0.016696	519.948
0.00567012	27.8897	0.00435263	34.7814	0.00587261	28.1226	0.00555148	30.9455	0.00589699	37.6521	0.0062543	49.7575	0.00564194	65.9374	0.00558092	77.925	0.0055845	100.177	0.00555481	119.469	0.00558435	148.818	--	157.938	0.00585298	194.105	0.006042	208.099	0.00558132	248.541	0.00557644	270.215	0.00557634	297.959	0.00558313	318.69	0.00554228	337.289	0.00510045	362.364	0.00557877	374.063	0.099989	415.242	0.100021	449.645	0.00558061	468.555	0.0165575	519.861
0.00568637	27.8252	0.00436215	34.7337	0.00588991	28.0356	0.00555519	30.9203	0.00591443	37.6016	0.00627384	49.6902	0.00565784	65.8336	0.0055966	77.7651	0.00560014	100.076	0.00555556	119.472	0.00560001	148.669	--	156.664	0.00587013	193.915	0.00606035	207.931	0.00559691	248.412	0.00559181	270.198	0.00559206	297.914	0.00559873	318.62	0.00555759	337.216	0.00511347	362.311	0.00559434	374.032	0.099979	415.245	0.100018	449.65	0.00559625	468.549	0.0164218	519.783
0.00570239	27.7859	0.00437164	34.7085	0.00590723	27.9935	0.00555546	30.9315	0.00593201	37.5398	0.00629366	49.6004	0.00567392	65.7354	0.00561224	77.6613	0.00561586	99.9079	0.00555559	119.464	0.00561561	148.495	--	156.473	0.00588734	193.786	0.00607869	207.822	0.00561265	248.353	0.00560768	270.091	0.00560827	297.841	0.00561451	318.569	0.00557299	337.163	0.0051266	362.241	0.00561007	373.995	0.099977	415.25	0.100021	449.617	0.00561199	468.549	0.0162879	519.713
0.00571873	27.6933	0.00438141	34.6692	0.0059248	27.9346	0.00555559	30.9399	0.00594969	37.4781	0.00631361	49.5134	0.00569013	65.6203	0.00562797	77.5266	0.00563168	99.7929	0.00555556	119.478	0.00563146	148.363	--	156.352	0.00590476	193.648	0.00609726	207.65	0.00562841	248.266	0.00562344	270.007	0.00562439	297.754	0.00563028	318.541	0.00558862	337.129	0.00513978	362.19	0.00562578	373.928	0.099978	415.256	0.100015	449.684	0.00562762	468.53	0.0161567	519.642
0.0057351	27.6428	0.00439111	34.6355	0.00594244	27.8616	0.00555565	30.9315	0.00596751	37.3939	0.0063336	49.3871	0.00570639	65.5474	0.00564385	77.4312	0.00564755	99.6329	0.00555552	119.458	0.00564729	148.232	--	156.192	0.00592235	193.508	0.00611598	207.535	0.00564433	248.156	0.0056393	269.926	0.00565032	297.65	0.00564614	318.463	0.00560422	337.098	0.00515291	362.154	0.00564169	373.869	0.09998	415.256	0.10002	449.636	0.0056436	468.524	0.0160254	519.516
0.00575156	27.581	0.00440069	34.6131	0.00596011	27.7803	0.00555552	30.9203	0.00598526	37.2733	0.00635336	49.2777	0.00572266	65.4492	0.00565982	77.2965	0.00566357	99.4898	0.00555556	119.466	0.00566348	148.044	--	155.985	0.0059399	193.367	0.00613471	207.432	0.00566024	248.041	0.00565524	269.833	0.00568951	297.49	0.00566213	318.426	0.00562006	337.059	0.00516633	362.111	0.00565761	373.861	0.09996	415.264	0.100006	449.659	0.00565947	468.541	0.0159008	519.401
0.00576821	27.5137	0.0044104	34.5149	0.00597789	27.7101	0.00555556	30.9203	0.00600319	37.1442	0.00637393	49.1486	0.00573891	65.3257	0.00567611	77.1955	0.00567975	99.3579	0.00555552	119.475	0.00567959	147.92	--	155.844	0.00595759	193.213	0.00615354	207.277	0.00567637	247.94	0.00567122	269.746	0.00570959	297.431	0.0056782	318.353	0.00563593	337.003	0.00517974	362.081	0.00567376	373.83	0.099967	415.27	0.100028	449.67	0.00567572	468.496	0.0157747	519.317
0.00578489	27.4576	0.00442007	34.4644	0.00599589	27.6484	0.00555556	30.9175	0.0060213	37.0909	0.00639423	49.0476	0.00575553	65.1798	0.00569214	77.0299	0.00569583	99.226	0.00555552	119.452	0.00569619	147.76	--	155.628	0.00597536	193.07	0.00617253	207.143	0.00569246	247.873	0.00568741	269.668	0.00572997	297.327	0.00569434	318.306	0.00565186	336.949	0.00519313	362.041	0.00568987	373.785	0.099978	415.259	0.100015	449.636	0.00569181	468.504	0.0156505	519.216
0.00580157	27.3902	0.00442989	34.3914	0.00601377	27.6035	0.00555556	30.9175	0.00603941	37.0263	0.00641466	48.9606	0.00577224	64.9974	0.00570838	76.8728	0.00571207	99.0857	0.00555556	119.472	0.00571295	147.597	--	155.474	0.00599316	192.916	0.00619157	206.949	0.00570871	247.766	0.00570356	269.595	0.00575063	297.232	0.00571066	318.269	0.00566762	336.916	0.00520668	361.968	0.00570597	373.751	0.099944	415.264	0.100017	449.636	0.00570799	468.516	0.0155309	519.076
0.00581859	27.2948	0.00443969	34.3465	0.00603198	27.5361	0.00555556	30.9287	0.00605774	36.9225	0.00643538	48.8484	0.00578895	64.888	0.00572472	76.7886	0.00572833	98.9454	0.00555562	119.447	0.00572928	147.421	--	155.306	0.00601128	192.781	0.00621095	206.814	0.00572505	247.615	0.00571997	269.497	0.00577137	297.117	0.00572698	318.213	0.00568379	336.868	0.00522021	361.949	0.00572217	373.715	0.099969	415.259	0.10001	449.619	0.00572436	468.507	0.0154114	518.969
0.00583553	27.2667	0.00444961	34.2904	0.00605107	27.4856	0.00555556	30.9315	0.00607607	36.872	0.00645619	48.753	0.00580565	64.7982	0.00574112	76.6932	0.00574488	98.8107	0.00555565	119.475	0.00574574	147.283	--	155.146	0.00602951	192.632	0.00623022	206.682	0.00574152	247.542	0.00573631	269.424	0.00579223	297.05	0.00574346	318.151	0.00570008	336.82	0.00523385	361.901	0.00573872	373.692	0.100049	415.259	0.100025	449.602	0.00574076	468.487	0.0152923	518.896
0.00585261	27.219	0.00445953	34.2034	0.00606984	27.4267	0.00555556	30.9231	0.00609463	36.7738	0.00647706	48.6042	0.00582262	64.7028	0.00575765	76.5444	0.00576146	98.6732	0.00555559	119.489	0.00576249	147.132	--	154.932	0.00604774	192.486	0.00624965	206.559	0.00575868	247.452	0.00575285	269.387	0.00581335	296.957	0.00576073	318.098	0.00571641	336.773	0.00524755	361.876	0.00575536	373.664	0.099944	415.259	0.100032	449.611	0.00575722	468.527	0.0151768	518.784
0.00586972	27.1601	0.00446947	34.1697	0.00608824	27.3397	0.00555559	30.9231	0.00611329	36.712	0.00649811	48.5144	0.00583942	64.6326	0.00577427	76.4013	0.00577821	98.5245	0.0055554	119.483	0.00577908	146.952	--	154.781	0.00606583	192.343	0.00626932	206.435	0.00577581	247.34	0.00576944	269.297	0.00583448	296.89	0.00577768	318.025	0.00573273	336.714	0.00526147	361.828	0.00577207	373.625	0.0997039	415.245	0.100001	449.586	0.00577401	468.49	0.0150607	518.722
0.00588703	27.0787	0.00447948	34.1445	0.00610687	27.2583	0.00555559	30.9315	0.00613203	36.6194	0.00651924	48.3994	0.00585662	64.5035	0.00579099	76.2835	0.00579465	98.3898	0.00555552	119.469	0.00579569	146.817	--	154.627	0.00608424	192.183	0.00628903	206.312	0.00579253	247.205	0.00578613	269.16	0.00585573	296.78	0.00579441	317.958	0.00574927	336.686	0.00527537	361.786	0.00578868	373.574	0.0997397	415.292	0.099989	449.608	0.00579072	468.479	0.0149497	518.683
0.00590437	27.0198	0.00448954	34.0799	0.00612557	27.2162	0.00555556	30.9287	0.00615086	36.524	0.00654061	48.2928	0.00587392	64.3632	0.00580781	76.1684	0.00581162	98.2551	0.00555556	119.455	0.0058125	146.702	--	154.45	0.00610296	192.026	0.00630883	206.152	0.00580929	247.126	0.00580289	269.101	0.00587734	296.713	0.00581125	317.935	0.00576578	336.599	0.0052893	361.752	0.00580538	373.563	0.09995	415.292	0.100087	449.631	0.00580737	468.518	0.0148381	518.587
0.00592193	26.9637	0.0044996	34.0406	0.00614439	27.1405	0.00555552	30.9147	0.00616979	36.4483	0.00656202	48.1945	0.00589129	64.2089	0.00582476	76.0141	0.00582846	98.1204	0.00555559	119.45	0.00582954	146.489	--	154.281	0.00612167	191.922	0.00632883	205.998	0.00582625	247.065	0.00581981	269.028	0.00589908	296.676	0.00582822	317.848	0.00578319	336.545	0.00530321	361.71	0.00582218	373.532	0.099963	415.27	0.100167	449.605	0.00582428	468.473	0.0147299	518.486
0.00593944	26.8991	0.00450981	33.9705	0.00616333	27.0563	0.00555556	30.9287	0.00618892	36.3613	0.00658363	48.0486	0.00590863	64.0658	0.00584167	75.899	0.00584559	97.9745	0.00555556	119.475	0.00584655	146.371	--	154.074	0.00614043	191.743	0.00634888	205.849	0.00584331	246.978	0.00583676	268.949	0.00592101	296.617	0.00584529	317.801	0.0058003	336.478	0.00531737	361.691	0.00583931	373.496	0.0999181	415.284	0.100019	449.574	0.00584126	468.493	0.014622	518.38
0.00595724	26.8346	0.00452002	33.9059	0.00618242	27.0086	0.00555559	30.9231	0.0062081	36.2799	0.00660541	47.9841	0.00592607	63.9872	0.00585888	75.7952	0.00586273	97.8426	0.00555552	119.452	0.00586373	146.192	--	153.894	0.0061593	191.555	0.0063691	205.706	0.00586043	246.874	0.00585377	268.868	0.00594297	296.528	0.00586239	317.691	0.0058173	336.43	0.00533154	361.584	0.00585655	373.44	0.0999281	415.273	0.099956	449.597	0.0058596	468.473	0.0145168	518.284
0.00597496	26.7813	0.0045302	33.8667	0.00620155	26.9721	0.00555562	30.909	0.00622746	36.1901	0.00662708	47.8775	0.00594368	63.9086	0.0058761	75.7054	0.00588007	97.7248	0.00555549	119.455	0.005881	146.074	--	153.72	0.00617833	191.428	0.00638949	205.554	0.00587762	246.689	0.00587106	268.761	0.00596495	296.421	0.00587955	317.652	0.00583424	336.382	0.00534579	361.556	0.00587368	373.434	0.100042	415.306	0.099984	449.594	0.00587679	468.473	0.0144144	518.155
[truncated: 4,143 more rows]
[truncated: 48 more columns]

## Sheet: Fig.1e
T/T0	G17-RS/RC	T/T0	G18	T/T0	G19	T/T0	G20	T/T0	G21	T/T0	G22	T/T0	G23	T/T0	G24	T/T0	G25	T/T0	G26	T/T0	G27	T/T0	G28	T/T0	G29	T/T0	G30	T/T0	G9	T/T0	G10	T/T0	G11	T/T0	G12	T/T0	G13	T/T0	G14	T/T0	G7
[truncated: 5 more rows]

## Sheet: Fig.1f
Temperature(K)	G0-dR/dT	Temperature(K)	G1	Temperature(K)	G2	Temperature(K)	G3	Temperature(K)	G4	Temperature(K)	G5	Temperature(K)	G6	Temperature(K)	G7	Temperature(K)	G8	Temperature(K)	G9	Temperature(K)	G10	Temperature(K)	G11	Temperature(K)	G12	Temperature(K)	G13	Temperature(K)	G14	Temperature(K)	G15
[truncated: 241 more rows]

[truncated: 7 more sheets: Fig.2a, Fig.2b, Fig.2c, Fig.3a, Fig.3b, Fig.3c, Fig.4a]
